# Supplementary material for: Investigation of Roles of TaTALE Genes during Development and Stress Response in Bread Wheat
Source: Plants (Basel). 2022 Feb 22;11(5):587. doi: 10.3390/plants11050587 (PMC8912380; doi:10.3390/plants11050587)
Supplement: Supplementary file 1 [file plants-11-00587-s001.zip]

Archive with 8 entries (8 files):
- Supl file/Table S1.xlsx
- Supl file/Table S2.xlsx
- Supl file/Table S3.xlsx
- Supl file/Table S4.xlsx
- Supl file/Table S5.xlsx
- Supl file/Table S6.xlsx
- Supl file/Table S7.xlsx
- Supl file/Table S8.xlsx
