# Supplementary material for: Investigation of Roles of TaTALE Genes during Development and Stress Response in Bread Wheat
Source: Plants (Basel). 2022 Feb 22;11(5):587. doi: 10.3390/plants11050587 (PMC8912380; doi:10.3390/plants11050587)
Supplement: Supplementary file 1 [file plants-11-00587-s001.zip › Supl file/Table S1.xlsx]

## Sheet: Sheet1
Table S1. List of TALE genes in Arabidopsis thaliana, Oryza sativa and Triticum aestivum.
Arabidopsis thaliana		Oryza sativa		Triticum aestivum
AT4G32980.1	BLH	LOC_Os06g36680.1	BLH	TraesCS4A02G289500.1	BLH
AT5G41410.1	BLH	LOC_Os02g13310.1	BLH	TraesCS1A02G281100.1	BLH
AT2G35940.1	BLH	LOC_Os03g47730.1	BLH	TraesCS4B02G345600.1	BLH
AT4G36870.1	BLH	LOC_Os03g52239.1	BLH	TraesCS4B02G025500.1	BLH
AT1G75410.1	BLH	LOC_Os06g01934.1	BLH	TraesCS4D02G022500.1	BLH
AT2G23760.1	BLH	LOC_Os10g39030.1	BLH	TraesCS1B02G191800.1	BLH
AT2G27220.2	BLH	LOC_Os03g03260.1	BLH	TraesCS7A02G358300.1	BLH
AT4G34610.1	BLH	LOC_Os03g06930.1	BLH	TraesCS4A02G469900.1	BLH
AT2G16400.1	BLH	LOC_Os11g06020.1	BLH	TraesCS4A02G022700.1	BLH
AT2G27990.1	BLH	LOC_Os12g43950.1	BLH	TraesCS4A02G200800.1	BLH
AT5G02030.1	BLH	LOC_Os03g47740.1	BLH	TraesCS4D02G062100.1	BLH
AT1G19700.1	BLH	LOC_Os05g38120.1	BLH	TraesCS4A02G252100.1	BLH
AT1G75430.1	BLH	LOC_Os01g62920.1	BLH	TraesCS4B02G063100.1	BLH
AT4G08150.1	KNOX Class I	LOC_Os03g51690.2	KNOX Class I	TraesCS3A02G363900.1	BLH
AT1G70510.1	KNOX Class I	LOC_Os03g56140.1	KNOX Class I	TraesCS7D02G019800.1	BLH
AT5G25220.1	KNOX Class II	LOC_Os03g56110.1	KNOX Class I	TraesCS5D02G013300.1	BLH
AT5G11060.1	KNOX Class II	LOC_Os07g03770.1	KNOX Class I	TraesCS4D02G279300.1	BLH
AT4G32040.1	KNOX Class II	LOC_Os03g51710.1	KNOX Class I	TraesCS3B02G396100.1	BLH
AT1G23380.2	KNOX Class I	LOC_Os03g47036.1	KNOX Class I	TraesCS4D02G111900.1	BLH
AT1G62990.1	KNOX Class II	LOC_Os05g03884.1	KNOX Class I	TraesCS4A02G289400.1	BLH
AT1G14760.1	KNOX Class III	LOC_Os01g19694.1	KNOX Class I	TraesCS4D02G340700.1	BLH
AT1G62360.1	KNOX Class I	LOC_Os03g47016.1	KNOX Class I	TraesCS7B02G269400.1	BLH
		LOC_Os03g03164.2	KNOX Class II	TraesCS1A02G183400.1	BLH
		LOC_Os02g08544.1	KNOX Class II	TraesCS3D02G357400.1	BLH
		LOC_Os06g43860.1	KNOX Class II	TraesCS1D02G193800.1	BLH
		LOC_Os08g19650.1	KNOX Class II	TraesCS4B02G025400.1	BLH
				TraesCS4D02G022600.1	BLH
				TraesCS5A02G514700.1	BLH
				TraesCS7D02G364500.1	BLH
				TraesCS5B02G006400.1	BLH
				TraesCS5A02G007800.1	BLH
				TraesCS4B02G280700.1	BLH
				TraesCS1D02G280300.1	BLH
				TraesCS7A02G022600.1	BLH
				TraesCS4B02G114600.1	BLH
				TraesCS1B02G290200.1	BLH
				TraesCS1A02G072700.1	BLH
				TraesCS1A02G072800.1	KNOX
				TraesCS1B02G091600.1	KNOX
				TraesCS1B02G091700.1	KNOX
				TraesCS1B02G135600.1	KNOX
				TraesCS1D02G075600.1	KNOX
				TraesCS1D02G075700.1	KNOX
				TraesCS2A02G267400.1	KNOX
				TraesCS2B02G268200.1	KNOX
				TraesCS2D02G256400.1	KNOX
				TraesCS4A02G251800.1	KNOX
				TraesCS4A02G256700.1	KNOX
				TraesCS4A02G291900.1	KNOX
				TraesCS4A02G292000.1	KNOX
				TraesCS4A02G292100.1	KNOX
				TraesCS4A02G292200.1	KNOX
				TraesCS4B02G021900.1	KNOX
				TraesCS4B02G022000.1	KNOX
				TraesCS4B02G057900.1	KNOX
				TraesCS4B02G346100.1	KNOX
				TraesCS4D02G019600.1	KNOX
				TraesCS4D02G019800.1	KNOX
				TraesCS4D02G019900.1	KNOX
				TraesCS4D02G058000.1	KNOX
				TraesCS4D02G341000.1	KNOX
				TraesCS5A02G405900.1	KNOX
				TraesCS5A02G515000.1	KNOX
				TraesCS5B02G410600.1	KNOX
				TraesCS5B02G454600.1	KNOX
				TraesCS5D02G415900.1	KNOX
				TraesCS6A02G145500.1	KNOX
				TraesCS6B02G173900.1	KNOX
				TraesCS6D02G134800.1	KNOX
				TraesCS7A02G511800.1	KNOX
				TraesCS7B02G423100.1	KNOX
				TraesCS7D02G501000.1	KNOX
