# Supplementary material for: Investigation of Roles of TaTALE Genes during Development and Stress Response in Bread Wheat
Source: Plants (Basel). 2022 Feb 22;11(5):587. doi: 10.3390/plants11050587 (PMC8912380; doi:10.3390/plants11050587)
Supplement: Supplementary file 1 [file plants-11-00587-s001.zip › Supl file/Table S2.xlsx]

## Sheet: Sheet1
Table S2. Analysis of various characteristic features of TaTALE genes and proteins of Triticum aestivum L.
BEL-1 like homeobox Genes
Gene ID	Proposed name	Chr. No	From	To	CDS Length (bp)	Exon	Intron	Protein Length (aa)	Molecular Weight(Dal)	Isoelectric Point (pI)	Predicted Sub cellular position
TraesCS4A02G289500.1	TaTALE13-4A	4A	594002369	594004620	819	4	3	272	40.05	5.5	Nuclear
TraesCS1A02G281100.1	TaTALE3-1A	1A	479540489	479545436	1725	4	3	574	62.04	8.3	Nuclear
TraesCS4B02G345600.1	TaTALE16-4B	4B	639122052	639126868	1836	5	4	611	65.4	6.5	Nuclear
TraesCS4B02G025500.1	TaTALE12-4B	4B	18162017	18167541	1920	7	6	639	70.61	5.1	Nuclear
TraesCS4D02G022500.1	TaTALE13-4D	4D	9443514	9,445,575	1122	3	2	373	40.53	5.2	Nuclear
TraesCS1B02G191800.1	TaTALE2-1B	1B	342972636	342976850	1758	4	3	585	62.65	7	Nuclear
TraesCS7A02G358300.1	TaTALE21-7A	7A	528358838	528362130	1662	3	2	553	58.94	6.3	Nuclear
TraesCS4A02G469900.1	TaTALE15-4A	4A	731337831	731340635	1491	4	3	496	54.78	7.2	Nuclear
TraesCS4A02G022700.1	TaTALE7-4A	4A	16245465	16249343	1776	5	4	591	63.16	6.3	Nuclear
TraesCS4A02G200800.1	TaTALE9-4A	4A	489431937	489437985	1995	6	5	664	69.22	6.4	Nuclear
TraesCS4D02G062100.1	TaTALE10-4D	4D	37923638	37933879	2412	4	3	803	84.41	6.5	Nuclear
TraesCS4A02G252100.1	TaTALE10-4A	4A	564147522	564158490	2307	5	4	768	81.2	6.7	Nuclear
TraesCS4B02G063100.1	TaTALE10-4B	4B	55304680	55314381	2226	5	4	741	78.26	6.8	Nuclear
TraesCS3A02G363900.1	TaTALE6-3A	3A	612523359	612,528,093	1887	4	3	628	67.48	8.1	Nuclear
TraesCS7D02G019800.1	TaTALE15-7D	7D	8478306	8,480,935	1455	4	3	484	53.45	7.4	Nuclear
TraesCS5D02G013300.1	TaTALE18-5D	5D	7410320	7415303	1953	6	5	650	72.25	5.7	Nuclear
TraesCS4D02G279300.1	TaTALE7-4D	4D	7410320	450334022	1764	4	3	587	62.84	6.2	Nuclear
TraesCS3B02G396100.1	TaTALE6-3B	3B	624316576	624321548	1863	4	3	620	66,64	8	Nuclear
TraesCS4D02G111900.1	TaTALE9-4D	4D	93067569	93071438	1995	4	3	664	69.34	6.4	Nuclear
TraesCS4A02G289400.1	TaTALE12-4A	4A	593913526	593919054	1917	6	5	638	70.46	5	Nuclear
TraesCS4D02G340700.1	TaTALE16-4D	4D	497894374	497899062	1842	5	4	613	65.8	6.5	Nuclear
TraesCS7B02G269400.1	TaTALE21-7B	7B	494215157	494218732	1659	5	4	552	59.34	6.5	Nuclear
TraesCS1A02G183400.1	TaTALE2-1A	1A	333134461	333139522	1761	5	4	586	62.89	7.1	Nuclear
TraesCS3D02G357400.1	TaTALE6-3D	3D	470485929	470491323	1872	4	3	623	67.05	8	Nuclear
TraesCS1D02G193800.1	TaTALE2-1D	1D	269725551	269,730,325	1770	5	4	589	63,04	7.1	Nuclear
TraesCS4B02G025400.1	TaTALE13-4B	4B	18090873	18093975	1122	3	2	373	40.08	5.2	Nuclear
TraesCS4D02G022600.1	TaTALE12-4D	4D	9495779	9500707	1917	6	5	638	70.42	5.1	Nuclear
TraesCS5A02G514700.1	TaTALE16-5A	5A	678201685	678206636	1818	5	4	605	65.05	6.5	Nuclear
TraesCS7D02G364500.1	TaTALE21-7D	7D	470197383	470200834	1653	5	4	550	59.21	6.5	Nuclear
TraesCS5B02G006400.1	TaTALE18-5B	5B	7541069	7545930	2022	8	7	673	74,84	5.9	Nuclear
TraesCS5A02G007800.1	TaTALE18-5A	5A	4847805	4852706	1953	6	5	650	72.21	5.8	Nuclear
TraesCS4B02G280700.1	TaTALE7-4B	4B	563626875	563630295	1767	4	3	588	62.96	6.2	Nuclear
TraesCS1D02G280300.1	TaTALE3-1D	1D	378699220	378703710	1722	4	3	573	61.88	8.3	Nuclear
TraesCS7A02G022600.1	TaTALE15-7A	7A	8914366	8917369	1452	5	4	483	53.37	6.9	Nuclear
TraesCS4B02G114600.1	TaTALE9-4B	4B	130622726	130627144	1989	6	5	662	69.25	6.3	Nuclear
TraesCS1B02G290200.1	TaTALE3-1B	1B	507305694	507310796	1743	4	3	580	62.87	8.3	Nuclear
Knotted-like homeobox Genes
Gene ID	Proposed name	Chr. No	From	To	CDS Length (bp)	Exon	Intron Number	Protein Length (aa)	Molecular Weight(Dal)	Isoelectric Point (pI)	PredictedSub cellular position
TraesCS1A02G072700.1	TaTALE1-1A1	1A	56620439	56627879	924	5	4	307	33.77	5.7	Nuclear
TraesCS1A02G072800.1	TaTALE1-1A2	1A	56917864	56924080	921	5	4	306	33.14	5.2	Nuclear
TraesCS1B02G091600.1	TaTALE1-1B1	1B	92875476	92883177	924	5	4	307	33.52	5.9	Nuclear
TraesCS1B02G091700.1	TaTALE1-1B2	1B	93290065	93296250	921	5	4	306	33.20	5.2	Nuclear
TraesCS1B02G135600.1	TaTALE4-1B	1B	172892474	172895596	846	6	4	281	31.43	6.2	Nuclear
TraesCS1D02G075600.1	TaTALE1-1D1	1D	57499591	57506801	921	6	4	306	33.65	5.7	Nuclear
TraesCS1D02G075700.1	TaTALE1-1D2	1D	57954254	57961058	921	5	4	306	33.74	5.2	Nuclear
TraesCS2A02G267400.1	TaTALE5-2A	2A	426376143	426381372	1044	5	4	347	38.52	6.5	Nuclear
TraesCS2B02G268200.1	TaTALE5-2B	2B	362018342	362022349	1044	5	4	347	38.56	6.5	Nuclear
TraesCS2D02G256400.1	TaTALE5-2D	2D	310300635	310305345	1044	5	4	347	38.46	6.3	Nuclear
TraesCS4A02G251800.1	TaTALE8-4A1	4A	310300635	310305345	501	3	2	166	18.12	4.9	Nuclear
TraesCS4A02G256700.1	TaTALE11-4A	4A	569477140	569484723	1089	6	5	362	40.07	6.7	Nuclear
TraesCS4A02G291900.1	TaTALE8-4A2	4A	594706438	594711422	990	5	4	329	36.15	8.4	Nuclear
TraesCS4A02G292000.1	TaTALE8-4A3	4A	594730519	594732003	459	4	3	152	16.53	6.4	Nuclear
TraesCS4A02G292100.1	TaTALE8-4A4	4A	594737635	594742883	993	3	2	330	36.33	8.4	Nuclear
TraesCS4A02G292200.1	TaTALE14-4A	4A	595046187	595056137	960	5	4	319	35.58	5.5	Nuclear
TraesCS4B02G021900.1	TaTALE14-4A	4B	15759954	15769797	975	5	4	324	36.3	6.1	Nuclear
TraesCS4B02G022000.1	TaTALE8-4B	4B	15921858	15926486	903	5	4	300	33.26	9.4	Nuclear
TraesCS4B02G057900.1	TaTALE11-4B	4B	48100904	48108202	1092	6	5	363	40.19	6.7	Nuclear
TraesCS4B02G346100.1	TaTALE17-4B	4B	639847073	639852246	939	6	5	312	34.43	6	Nuclear
TraesCS4D02G019600.1	TaTALE14-4D	4D	8402325	8412432	1023	5	4	340	38.12	6.6	Nuclear
TraesCS4D02G019800.1	TaTALE8-4D1	4D	8592857	8598621	969	5	4	322	35.51	6.7	Nuclear
TraesCS4D02G019900.1	TaTALE8-4D2	4D	8622536	8627952	921	5	4	306	35.76	6.5	Nuclear
TraesCS4D02G058000.1	TaTALE11-4D	4D	32939486	32947358	1089	6	5	362	40.06	6.7	Nuclear
TraesCS4D02G341000.1	TaTALE17-4D	4D	497944541	497949519	936	6	5	311	34.49	6.2	Nuclear
TraesCS5A02G405900.1	TaTALE19-5A	5A	597498967	597505578	1002	5	4	333	36.77	6.3	Nuclear
TraesCS5A02G515000.1	TaTALE17-5A	5A	678268640	678273811	939	6	5	312	34.43	6.0	Nuclear
TraesCS5B02G410600.1	TaTALE19-5B	5B	586275268	586281245	951	6	5	316	35.31	6.3	Nuclear
TraesCS5B02G454600.1	TaTALE4-5B	5B	628280959	628284329	531	6	5	176	20.21	5.1	Nuclear
TraesCS5D02G415900.1	TaTALE19-5D	5D	478449155	478454431	993	5	4	330	37.36	6.3	Nuclear
TraesCS6A02G145500.1	TaTALE20-6A	6A	123536071	123541651	921	6	5	306	33.47	6	Nuclear
TraesCS6B02G173900.1	TaTALE20-6B	6B	188189380	188195518	897	6	5	298	32.45	5.8	Nuclear
TraesCS6D02G134800.1	TaTALE20-6D	6D	102467507	102472652	624	6	5	207	23.54	6.4	Nuclear
TraesCS7A02G511800.1	TaTALE4-7A	7A	699290572	699294504	1167	6	5	388	42.47	7.7	Nuclear
TraesCS7B02G423100.1	TaTALE4-7B	7B	692600791	692604672	879	6	5	292	32.42	6.2	Nuclear
TraesCS7D02G501000.1	TaTALE4-7D	7D	607044614	607048699	924	6	5	307	33.98	5.9	Nuclear
