# Supplementary material for: Investigation of Roles of TaTALE Genes during Development and Stress Response in Bread Wheat
Source: Plants (Basel). 2022 Feb 22;11(5):587. doi: 10.3390/plants11050587 (PMC8912380; doi:10.3390/plants11050587)
Supplement: Supplementary file 1 [file plants-11-00587-s001.zip › Supl file/Table S3.xlsx]

## Sheet: Sheet1
Table S3. List of paralogous TaTALE genes in Triticum aestivum L.
T. aestivum
Paralog genes		Duplication events
TaTALE8-4A3	TaTALE8-4A1	SD
TaTALE8-4A2	TaTALE8-4A4	TD
TaTALE8-4D2	TaTALE8-4D1	TD
TaTALE1-1D2	TaTALE1-1D1	TD
TaTALE1-1A2	TaTALE1-1A1	TD
TaTALE1-1B2	TaTALE1-1B1	TD
SD-Segmental duplication
TD-Tandem Duplication
