# Supplementary material for: Investigation of Roles of TaTALE Genes during Development and Stress Response in Bread Wheat
Source: Plants (Basel). 2022 Feb 22;11(5):587. doi: 10.3390/plants11050587 (PMC8912380; doi:10.3390/plants11050587)
Supplement: Supplementary file 1 [file plants-11-00587-s001.zip › Supl file/Table S4.xlsx]

## Sheet: Sheet1
Table S4. Domain organization in TaTALE proteins of Triticum aestivum L.
TaBLH									TaKNOX
Protein ID	POX				Homeodomain				Protein ID	KNOXI				KNOXII				Homeodomain
	Start	End	length	E-Value	Start	End	length	E-Value		Start	End	Length	e-value	Start	End	Length	e-value	Start	End	Length	e-value
TraesCS4A02G289500	84	222	138	2.28e-06	282	346	64	4.08e-09	TraesCS1A02G072700	45	89	44	3.6e-12	96	147	51	1.34e-20	213	278	65	1.31e-12
TraesCS1A02G281100	142	280	138	1.96e-30	328	392	64	9.8e-12	TraesCS1A02G072800	45	89	44	2.94e-17	95	146	51	3.45e-23	212	277	65	2.36e-14
TraesCS4B02G345600	153	287	134	5.57e-35	340	404	64	4.08e-09	TraesCS1B02G091600	45	89	44	3.71e-14	96	147	51	1.88e-15	213	278	65	2.17e-13
TraesCS4B02G025500	188	333	145	9.3e-55	382	446	64	1.17e-09	TraesCS1B02G091700	45	89	44	2.94e-17	95	146	51	3.45e-23	212	277	65	2.36e-14
TraesCS4D02G022500	87	225	138	9.5e-07	289	353	64	2.51e-09	TraesCS1B02G135600	28	57	29	2e-05	63	118	55	1.4e-23	194	259	65	5.77e-09
TraesCS1B02G191800	151	281	130	1.45e-42	333	397	64	1.77e-09	TraesCS1D02G075600	45	89	44	8.07e-15	95	146	51	5.16e-22	212	277	65	9.96e-13
TraesCS7A02G358300	267	414	147	6.6e-24	464	528	64	2.27e-07	TraesCS1D02G075700	45	89	44	2.94e-17	95	146	51	3.45e-23	212	277	65	2.36e-14
TraesCS4A02G469900	100	235	135	2.38e-43	294	358	64	1.87e-08	TraesCS2A02G267400	84	128	44	1.74e-19	132	183	51	3.43e-27	250	315	65	3.06e-13
TraesCS4A02G022700	153	290	137	4.44e-52	340	404	64	4.3e-08	TraesCS2B02G268200	84	128	44	1.39e-18	132	183	51	3.43e-27	250	315	65	3.06e-13
TraesCS4A02G200800	144	289	145	1.73e-54	345	409	64	8.28e-10	TraesCS2D02G256400	84	128	44	1.74e-19	132	183	51	3.43e-27	250	315	65	3.06e-13
TraesCS4D02G062100	382	526	144	7.89e-67	578	642	64	1.09e-09	TraesCS4A02G251800	61	105	44	1.78e-16	109	160	51	8.39e-13			0
TraesCS4A02G252100	350	494	144	7.89e-67	546	607	61	3.63e-06	TraesCS4A02G256700	104	148	44	1.02e-20	155	206	51	5.96e-27	266	331	65	4.33e-13
TraesCS4B02G063100	320	464	144	3.43e-67	516	580	64	1.09e-09	TraesCS4A02G291900	65	109	44	6.76e-17	113	164	51	2.43e-18	222	287	65	1.79e-14
TraesCS3A02G363900	178	312	134	5.36e-37	361	425	64	2.69e-09	TraesCS4A02G292000	61	105	44	6.76e-17	109	152	43	5.67e-10			0
TraesCS7D02G019800	88	222	134	1.17e-42	281	345	64	6.99e-08	TraesCS4A02G292100	66	110	44	1.28e-17	114	165	51	2.43e-18	223	288	65	1.79e-14
TraesCS5D02G013300	199	341	142	6.57e-55	390	454	64	2.19e-09	TraesCS4A02G292200	56	100	44	1.94e-17	105	156	51	3.82e-25	214	279	65	6.93e-12
TraesCS4D02G279300	152	289	137	4.44e-52	339	403	64	4.3e-08	TraesCS4B02G021900	60	104	44	1.94e-17	109	160	51	1.55e-25	217	282	65	6.93e-12
TraesCS3B02G396100	177	311	134	1.02e-37	360	424	64	2.73e-10	TraesCS4B02G022000	61	105	44	6.76e-17	109	160	51	1.28e-17	193	258	65	3.66e-11
TraesCS4D02G111900	144	289	145	1.3e-53	345	409	64	8.28e-10	TraesCS4B02G057900	105	149	44	1.02e-20	156	207	51	5.96e-27	267	332	65	4.33e-13
TraesCS4A02G289400	188	333	145	8.54e-54	382	446	64	1.17e-09	TraesCS4B02G346100	47	91	44	6.36e-13	102	157	55	6.45e-23	238	303	65	2.93e-10
TraesCS4D02G340700	151	291	140	8.78e-33	344	408	64	4.08e-09	TraesCS4D02G019600	56	120	64	9.07e-09	125	176	51	2.52e-25	233	298	65	1.8e-10
TraesCS7B02G269400	268	414	146	2.1e-23	462	526	64	2.27e-07	TraesCS4D02G019800	61	105	44	6.31e-17	109	160	51	1.3e-18	215	280	65	1.24e-13
TraesCS1A02G183400	152	282	130	1.85e-40	334	398	64	1.77e-09	TraesCS4D02G019900	66	110	44	1.02e-16	114	165	51	1.7e-13	221	286	65	4.1e-14
TraesCS3D02G357400	176	310	134	1.95e-39	360	424	64	2.73e-10	TraesCS4D02G058000	104	148	44	1.02e-20	155	206	51	5.96e-27	266	331	65	4.33e-13
TraesCS1D02G193800	153	283	130	6.64e-42	335	399	64	1.77e-09	TraesCS4D02G341000	46	90	44	6.36e-13	101	156	55	6.45e-23	237	302	65	2.93e-10
TraesCS4B02G025400	87	224	137	1.44e-06	287	351	64	5.77e-09	TraesCS5A02G405900	74	118	44	8e-19	124	175	51	2.23e-26	228	293	65	2.17e-13
TraesCS4D02G022600	188	333	145	9.3e-55	382	446	64	1.17e-09	TraesCS5A02G515000	47	91	44	6.36e-13	102	157	55	6.45e-23	238	303	65	2.93e-10
TraesCS5A02G514700	149	286	137	2.14e-36	339	403	64	4.08e-09	TraesCS5B02G410600	56	100	44	8e-19	106	157	51	2.23e-26	211	276	65	2.17e-13
TraesCS7D02G364500	268	414	146	3.8e-23	462	526	64	2.27e-07	TraesCS5B02G454600			0		1	42	41	1.15e-10	118	176	58	0.000334
TraesCS5B02G006400	199	341	142	6.57e-55	390	454	64	2.19e-09	TraesCS5D02G415900	77	121	44	8e-19	127	178	51	2.23e-26	232	297	65	2.17e-13
TraesCS5A02G007800	199	341	142	6.57e-55	390	454	64	2.19e-09	TraesCS6A02G145500	34	78	44	7.36e-18	86	141	55	2.85e-24	219	284	65	3.36e-10
TraesCS4B02G280700	153	290	137	6.28e-52	340	404	64	4.3e-08	TraesCS6B02G173900	26	70	44	7.36e-18	78	133	55	2.85e-24	211	276	65	3.36e-10
TraesCS1D02G280300	140	279	139	9.05e-35	327	391	64	9.8e-12	TraesCS6D02G134800			0		1	42	41	2.92e-12	120	185	65	3.36e-10
TraesCS7A02G022600	88	222	134	5.65e-45	281	345	64	6.99e-08	TraesCS7A02G511800	133	177	44	1.26e-16	182	237	55	1.4e-23	313	378	65	3.6e-10
TraesCS4B02G114600	144	289	145	1.71e-53	345	409	64	8.28e-10	TraesCS7B02G423100	37	81	44	2.35e-16	86	141	55	1.4e-23	217	282	65	3.6e-10
TraesCS1B02G290200	144	283	139	9.05e-35	331	395	64	9.8e-12	TraesCS7D02G501000	42	86	44	1.26e-16	91	146	55	2.01e-24	222	287	65	3.6e-10
