# Supplementary material for: Investigation of Roles of TaTALE Genes during Development and Stress Response in Bread Wheat
Source: Plants (Basel). 2022 Feb 22;11(5):587. doi: 10.3390/plants11050587 (PMC8912380; doi:10.3390/plants11050587)
Supplement: Supplementary file 1 [file plants-11-00587-s001.zip › Supl file/Table S5.xlsx]

## Sheet: Sheet1
Table S5: The categorization of various cis-acting regulatory elements in the upstream of TaTALE genes
Gene	cis-regulatory element	Light responsive cis-regulatory element		Gene	cis-regulatory element	Hormone responsive cis-regulatory element		Gene	cis-regulatory element	Growth and development responsive cis-regulatory element		Gene	cis-regulatory element	Stress responsive cis-regulatory element
TaTALE3-1A	3-AF1 binding site	light responsive element		TaTALE10-4A	AuxRR-core	cis-acting regulatory element involved in auxin responsiveness		TaTALE19-5A	MBSI	MYB binding site involved in flavonoid biosynthetic genes regulation		TaTALE10-4A	ARE	cis-acting regulatory element essential for the anaerobic induction
TaTALE10-4A	AAAC-motif	light responsive element		TaTALE11-4D	AuxRR-core	cis-acting regulatory element involved in auxin responsiveness		TaTALE19-5D	MBSI	MYB binding site involved in flavonoid biosynthetic genes regulation		TaTALE10-4D	ARE	cis-acting regulatory element essential for the anaerobic induction
TaTALE14-4B	AAAC-motif	light responsive element		TaTALE13-4A	AuxRR-core	cis-acting regulatory element involved in auxin responsiveness		TaTALE12-4B	AACA_motif	involved in endosperm-specific negative expression		TaTALE11-4A	ARE	cis-acting regulatory element essential for the anaerobic induction
TaTALE1-1B1	ACE	cis-acting element involved in light responsiveness		TaTALE14-4A	AuxRR-core	cis-acting regulatory element involved in auxin responsiveness		TaTALE16-4B	GCN4_motif	cis-regulatory element involved in endosperm expression		TaTALE11-4A	ARE	cis-acting regulatory element essential for the anaerobic induction
TaTALE1-1D2	ACE	cis-acting element involved in light responsiveness		TaTALE14-4D	AuxRR-core	cis-acting regulatory element involved in auxin responsiveness		TaTALE3-1B	GCN4_motif	cis-regulatory element involved in endosperm expression		TaTALE11-4A	ARE	cis-acting regulatory element essential for the anaerobic induction
TaTALE15-7A	ACE	cis-acting element involved in light responsiveness		TaTALE15-7A	AuxRR-core	cis-acting regulatory element involved in auxin responsiveness		TaTALE3-1B	GCN4_motif	cis-regulatory element involved in endosperm expression		TaTALE11-4B	ARE	cis-acting regulatory element essential for the anaerobic induction
TaTALE17-4B	ACE	cis-acting element involved in light responsiveness		TaTALE15-7D	AuxRR-core	cis-acting regulatory element involved in auxin responsiveness		TaTALE3-1B	GCN4_motif	cis-regulatory element involved in endosperm expression		TaTALE11-4B	ARE	cis-acting regulatory element essential for the anaerobic induction
TaTALE2-1D	ACE	cis-acting element involved in light responsiveness		TaTALE4-7B	AuxRR-core	cis-acting regulatory element involved in auxin responsiveness		TaTALE4-7A	GCN4_motif	cis-regulatory element involved in endosperm expression		TaTALE11-4D	ARE	cis-acting regulatory element essential for the anaerobic induction
TaTALE3-1A	ACE	cis-acting element involved in light responsiveness		TaTALE5-2A	AuxRR-core	cis-acting regulatory element involved in auxin responsiveness		TaTALE7-4D	GCN4_motif	cis-regulatory element involved in endosperm expression		TaTALE12-4A	ARE	cis-acting regulatory element essential for the anaerobic induction
TaTALE3-1A	ACE	cis-acting element involved in light responsiveness		TaTALE7-4B	AuxRR-core	cis-acting regulatory element involved in auxin responsiveness		TaTALE12-4A	HD-Zip 1	element involved in differentiation of the palisade mesophyll cells		TaTALE12-4A	ARE	cis-acting regulatory element essential for the anaerobic induction
TaTALE3-1B	ACE	cis-acting element involved in light responsiveness		TaTALE7-4D	AuxRR-core	cis-acting regulatory element involved in auxin responsiveness		TaTALE12-4A	HD-Zip 1	element involved in differentiation of the palisade mesophyll cells		TaTALE12-4A	ARE	cis-acting regulatory element essential for the anaerobic induction
TaTALE3-1D	ACE	cis-acting element involved in light responsiveness		TaTALE8-4A1	AuxRR-core	cis-acting regulatory element involved in auxin responsiveness		TaTALE12-4B	HD-Zip 1	element involved in differentiation of the palisade mesophyll cells		TaTALE12-4A	ARE	cis-acting regulatory element essential for the anaerobic induction
TaTALE3-1D	ACE	cis-acting element involved in light responsiveness		TaTALE8-4A1	AuxRR-core	cis-acting regulatory element involved in auxin responsiveness		TaTALE12-4B	HD-Zip 1	element involved in differentiation of the palisade mesophyll cells		TaTALE12-4B	ARE	cis-acting regulatory element essential for the anaerobic induction
TaTALE7-4B	ACE	cis-acting element involved in light responsiveness		TaTALE8-4D1	AuxRR-core	cis-acting regulatory element involved in auxin responsiveness		TaTALE12-4D	HD-Zip 1	element involved in differentiation of the palisade mesophyll cells		TaTALE12-4B	ARE	cis-acting regulatory element essential for the anaerobic induction
TaTALE7-4D	ACE	cis-acting element involved in light responsiveness		TaTALE1-1B1	TGA-element	auxin-responsive element		TaTALE12-4D	HD-Zip 1	element involved in differentiation of the palisade mesophyll cells		TaTALE12-4B	ARE	cis-acting regulatory element essential for the anaerobic induction
TaTALE11-4A	AE-box	part of a module for light response		TaTALE1-1B1	TGA-element	auxin-responsive element		TaTALE1-1B1	MSA-like	cis-acting element involved in cell cycle regulation		TaTALE12-4B	ARE	cis-acting regulatory element essential for the anaerobic induction
TaTALE11-4B	AE-box	part of a module for light response		TaTALE1-1D1	TGA-element	auxin-responsive element		TaTALE13-4A	MSA-like	cis-acting element involved in cell cycle regulation		TaTALE12-4D	ARE	cis-acting regulatory element essential for the anaerobic induction
TaTALE17-4B	AE-box	part of a module for light response		TaTALE1-1D1	TGA-element	auxin-responsive element		TaTALE15-7A	MSA-like	cis-acting element involved in cell cycle regulation		TaTALE12-4D	ARE	cis-acting regulatory element essential for the anaerobic induction
TaTALE18-5A	AE-box	part of a module for light response		TaTALE10-4A	TGA-element	auxin-responsive element		TaTALE15-7D	MSA-like	cis-acting element involved in cell cycle regulation		TaTALE14-4A	ARE	cis-acting regulatory element essential for the anaerobic induction
TaTALE18-5B	AE-box	part of a module for light response		TaTALE10-4D	TGA-element	auxin-responsive element		TaTALE15-7D	MSA-like	cis-acting element involved in cell cycle regulation		TaTALE14-4A	ARE	cis-acting regulatory element essential for the anaerobic induction
TaTALE18-5D	AE-box	part of a module for light response		TaTALE11-4D	TGA-element	auxin-responsive element		TaTALE19-5B	MSA-like	cis-acting element involved in cell cycle regulation		TaTALE14-4B	ARE	cis-acting regulatory element essential for the anaerobic induction
TaTALE4-7B	AE-box	part of a module for light response		TaTALE12-4A	TGA-element	auxin-responsive element		TaTALE20-6B	MSA-like	cis-acting element involved in cell cycle regulation		TaTALE14-4B	ARE	cis-acting regulatory element essential for the anaerobic induction
TaTALE5-2D	AE-box	part of a module for light response		TaTALE13-4A	TGA-element	auxin-responsive element		TaTALE1-1B1	CAT-box	cis-acting regulatory element related to meristem expression		TaTALE14-4B	ARE	cis-acting regulatory element essential for the anaerobic induction
TaTALE8-4A4	AE-box	part of a module for light response		TaTALE15-7A	TGA-element	auxin-responsive element		TaTALE1-1D1	CAT-box	cis-acting regulatory element related to meristem expression		TaTALE14-4D	ARE	cis-acting regulatory element essential for the anaerobic induction
TaTALE8-4A1	AT1-motif	part of a light responsive module		TaTALE16-5A	TGA-element	auxin-responsive element		TaTALE10-4A	CAT-box	cis-acting regulatory element related to meristem expression		TaTALE14-4D	ARE	cis-acting regulatory element essential for the anaerobic induction
TaTALE17-4B	ATC-motif	part of a conserved DNA module involved in light responsiveness		TaTALE19-5A	TGA-element	auxin-responsive element		TaTALE11-4A	CAT-box	cis-acting regulatory element related to meristem expression		TaTALE15-4A	ARE	cis-acting regulatory element essential for the anaerobic induction
TaTALE17-4D	ATC-motif	part of a conserved DNA module involved in light responsiveness		TaTALE19-5B	TGA-element	auxin-responsive element		TaTALE11-4B	CAT-box	cis-acting regulatory element related to meristem expression		TaTALE15-7A	ARE	cis-acting regulatory element essential for the anaerobic induction
TaTALE17-5A	ATC-motif	part of a conserved DNA module involved in light responsiveness		TaTALE19-5D	TGA-element	auxin-responsive element		TaTALE11-4D	CAT-box	cis-acting regulatory element related to meristem expression		TaTALE15-7A	ARE	cis-acting regulatory element essential for the anaerobic induction
TaTALE21-7D	ATC-motif	part of a conserved DNA module involved in light responsiveness		TaTALE2-1D	TGA-element	auxin-responsive element		TaTALE11-4D	CAT-box	cis-acting regulatory element related to meristem expression		TaTALE15-7D	ARE	cis-acting regulatory element essential for the anaerobic induction
TaTALE5-2A	ATC-motif	part of a conserved DNA module involved in light responsiveness		TaTALE20-6A	TGA-element	auxin-responsive element		TaTALE12-4A	CAT-box	cis-acting regulatory element related to meristem expression		TaTALE15-7D	ARE	cis-acting regulatory element essential for the anaerobic induction
TaTALE9-4B	ATC-motif	part of a conserved DNA module involved in light responsiveness		TaTALE20-6A	TGA-element	auxin-responsive element		TaTALE12-4B	CAT-box	cis-acting regulatory element related to meristem expression		TaTALE16-4B	ARE	cis-acting regulatory element essential for the anaerobic induction
TaTALE1-1A1	ATCT-motif	part of a conserved DNA module involved in light responsiveness		TaTALE20-6A	TGA-element	auxin-responsive element		TaTALE12-4D	CAT-box	cis-acting regulatory element related to meristem expression		TaTALE16-5A	ARE	cis-acting regulatory element essential for the anaerobic induction
TaTALE1-1B1	ATCT-motif	part of a conserved DNA module involved in light responsiveness		TaTALE20-6A	TGA-element	auxin-responsive element		TaTALE14-4A	CAT-box	cis-acting regulatory element related to meristem expression		TaTALE17-5A	ARE	cis-acting regulatory element essential for the anaerobic induction
TaTALE16-4D	ATCT-motif	part of a conserved DNA module involved in light responsiveness		TaTALE20-6B	TGA-element	auxin-responsive element		TaTALE15-4A	CAT-box	cis-acting regulatory element related to meristem expression		TaTALE18-5A	ARE	cis-acting regulatory element essential for the anaerobic induction
TaTALE19-5A	ATCT-motif	part of a conserved DNA module involved in light responsiveness		TaTALE20-6D	TGA-element	auxin-responsive element		TaTALE15-7A	CAT-box	cis-acting regulatory element related to meristem expression		TaTALE18-5A	ARE	cis-acting regulatory element essential for the anaerobic induction
TaTALE19-5B	ATCT-motif	part of a conserved DNA module involved in light responsiveness		TaTALE20-6D	TGA-element	auxin-responsive element		TaTALE15-7D	CAT-box	cis-acting regulatory element related to meristem expression		TaTALE18-5A	ARE	cis-acting regulatory element essential for the anaerobic induction
TaTALE3-1D	ATCT-motif	part of a conserved DNA module involved in light responsiveness		TaTALE3-1A	TGA-element	auxin-responsive element		TaTALE16-4D	CAT-box	cis-acting regulatory element related to meristem expression		TaTALE18-5A	ARE	cis-acting regulatory element essential for the anaerobic induction
TaTALE4-7D	ATCT-motif	part of a conserved DNA module involved in light responsiveness		TaTALE4-7A	TGA-element	auxin-responsive element		TaTALE16-5A	CAT-box	cis-acting regulatory element related to meristem expression		TaTALE18-5A	ARE	cis-acting regulatory element essential for the anaerobic induction
TaTALE5-2D	ATCT-motif	part of a conserved DNA module involved in light responsiveness		TaTALE4-7B	TGA-element	auxin-responsive element		TaTALE17-4B	CAT-box	cis-acting regulatory element related to meristem expression		TaTALE18-5B	ARE	cis-acting regulatory element essential for the anaerobic induction
TaTALE1-1B1	Box 4	part of a conserved DNA module involved in light responsiveness		TaTALE4-7B	TGA-element	auxin-responsive element		TaTALE17-4B	CAT-box	cis-acting regulatory element related to meristem expression		TaTALE18-5B	ARE	cis-acting regulatory element essential for the anaerobic induction
TaTALE10-4A	Box 4	part of a conserved DNA module involved in light responsiveness		TaTALE4-7B	TGA-element	auxin-responsive element		TaTALE17-4D	CAT-box	cis-acting regulatory element related to meristem expression		TaTALE18-5B	ARE	cis-acting regulatory element essential for the anaerobic induction
TaTALE10-4A	Box 4	part of a conserved DNA module involved in light responsiveness		TaTALE4-7D	TGA-element	auxin-responsive element		TaTALE17-4D	CAT-box	cis-acting regulatory element related to meristem expression		TaTALE18-5D	ARE	cis-acting regulatory element essential for the anaerobic induction
TaTALE10-4A	Box 4	part of a conserved DNA module involved in light responsiveness		TaTALE5-2D	TGA-element	auxin-responsive element		TaTALE17-5A	CAT-box	cis-acting regulatory element related to meristem expression		TaTALE18-5D	ARE	cis-acting regulatory element essential for the anaerobic induction
TaTALE10-4A	Box 4	part of a conserved DNA module involved in light responsiveness		TaTALE8-4A1	TGA-element	auxin-responsive element		TaTALE18-5A	CAT-box	cis-acting regulatory element related to meristem expression		TaTALE18-5D	ARE	cis-acting regulatory element essential for the anaerobic induction
TaTALE10-4A	Box 4	part of a conserved DNA module involved in light responsiveness		TaTALE9-4A	TGA-element	auxin-responsive element		TaTALE18-5B	CAT-box	cis-acting regulatory element related to meristem expression		TaTALE19-5B	ARE	cis-acting regulatory element essential for the anaerobic induction
TaTALE10-4D	Box 4	part of a conserved DNA module involved in light responsiveness		TaTALE9-4A	TGA-element	auxin-responsive element		TaTALE2-1A	CAT-box	cis-acting regulatory element related to meristem expression		TaTALE19-5D	ARE	cis-acting regulatory element essential for the anaerobic induction
TaTALE11-4A	Box 4	part of a conserved DNA module involved in light responsiveness		TaTALE1-1A1	GARE-motif	gibberellin-responsive element		TaTALE20-6A	CAT-box	cis-acting regulatory element related to meristem expression		TaTALE2-1D	ARE	cis-acting regulatory element essential for the anaerobic induction
TaTALE11-4B	Box 4	part of a conserved DNA module involved in light responsiveness		TaTALE1-1D1	GARE-motif	gibberellin-responsive element		TaTALE21-7A	CAT-box	cis-acting regulatory element related to meristem expression		TaTALE2-1D	ARE	cis-acting regulatory element essential for the anaerobic induction
TaTALE11-4D	Box 4	part of a conserved DNA module involved in light responsiveness		TaTALE10-4A	GARE-motif	gibberellin-responsive element		TaTALE21-7A	CAT-box	cis-acting regulatory element related to meristem expression		TaTALE21-7A	ARE	cis-acting regulatory element essential for the anaerobic induction
TaTALE15-4A	Box 4	part of a conserved DNA module involved in light responsiveness		TaTALE10-4D	GARE-motif	gibberellin-responsive element		TaTALE21-7A	CAT-box	cis-acting regulatory element related to meristem expression		TaTALE21-7A	ARE	cis-acting regulatory element essential for the anaerobic induction
TaTALE15-7A	Box 4	part of a conserved DNA module involved in light responsiveness		TaTALE16-4B	GARE-motif	gibberellin-responsive element		TaTALE21-7B	CAT-box	cis-acting regulatory element related to meristem expression		TaTALE21-7A	ARE	cis-acting regulatory element essential for the anaerobic induction
TaTALE15-7A	Box 4	part of a conserved DNA module involved in light responsiveness		TaTALE16-4D	GARE-motif	gibberellin-responsive element		TaTALE21-7D	CAT-box	cis-acting regulatory element related to meristem expression		TaTALE21-7A	ARE	cis-acting regulatory element essential for the anaerobic induction
TaTALE15-7D	Box 4	part of a conserved DNA module involved in light responsiveness		TaTALE19-5D	GARE-motif	gibberellin-responsive element		TaTALE21-7D	CAT-box	cis-acting regulatory element related to meristem expression		TaTALE21-7B	ARE	cis-acting regulatory element essential for the anaerobic induction
TaTALE15-7D	Box 4	part of a conserved DNA module involved in light responsiveness		TaTALE3-1A	GARE-motif	gibberellin-responsive element		TaTALE3-1A	CAT-box	cis-acting regulatory element related to meristem expression		TaTALE21-7B	ARE	cis-acting regulatory element essential for the anaerobic induction
TaTALE15-7D	Box 4	part of a conserved DNA module involved in light responsiveness		TaTALE3-1B	GARE-motif	gibberellin-responsive element		TaTALE4-7D	CAT-box	cis-acting regulatory element related to meristem expression		TaTALE21-7B	ARE	cis-acting regulatory element essential for the anaerobic induction
TaTALE16-4B	Box 4	part of a conserved DNA module involved in light responsiveness		TaTALE3-1B	GARE-motif	gibberellin-responsive element		TaTALE5-2A	CAT-box	cis-acting regulatory element related to meristem expression		TaTALE21-7B	ARE	cis-acting regulatory element essential for the anaerobic induction
TaTALE16-4D	Box 4	part of a conserved DNA module involved in light responsiveness		TaTALE3-1B	GARE-motif	gibberellin-responsive element		TaTALE5-2A	CAT-box	cis-acting regulatory element related to meristem expression		TaTALE21-7B	ARE	cis-acting regulatory element essential for the anaerobic induction
TaTALE16-4D	Box 4	part of a conserved DNA module involved in light responsiveness		TaTALE3-1D	GARE-motif	gibberellin-responsive element		TaTALE5-2D	CAT-box	cis-acting regulatory element related to meristem expression		TaTALE21-7B	ARE	cis-acting regulatory element essential for the anaerobic induction
TaTALE16-5A	Box 4	part of a conserved DNA module involved in light responsiveness		TaTALE8-4D1	GARE-motif	gibberellin-responsive element		TaTALE5-2D	CAT-box	cis-acting regulatory element related to meristem expression		TaTALE21-7D	ARE	cis-acting regulatory element essential for the anaerobic induction
TaTALE16-5A	Box 4	part of a conserved DNA module involved in light responsiveness		TaTALE17-4B	TATC-box	cis-acting element involved in gibberellin-responsiveness		TaTALE5-2D	CAT-box	cis-acting regulatory element related to meristem expression		TaTALE21-7D	ARE	cis-acting regulatory element essential for the anaerobic induction
TaTALE16-5A	Box 4	part of a conserved DNA module involved in light responsiveness		TaTALE17-5A	TATC-box	cis-acting element involved in gibberellin-responsiveness		TaTALE5-2D	CAT-box	cis-acting regulatory element related to meristem expression		TaTALE21-7D	ARE	cis-acting regulatory element essential for the anaerobic induction
TaTALE19-5A	Box 4	part of a conserved DNA module involved in light responsiveness		TaTALE19-5D	TATC-box	cis-acting element involved in gibberellin-responsiveness		TaTALE6-3A	CAT-box	cis-acting regulatory element related to meristem expression		TaTALE21-7D	ARE	cis-acting regulatory element essential for the anaerobic induction
TaTALE19-5A	Box 4	part of a conserved DNA module involved in light responsiveness		TaTALE21-7A	TATC-box	cis-acting element involved in gibberellin-responsiveness		TaTALE8-4A1	CAT-box	cis-acting regulatory element related to meristem expression		TaTALE3-1A	ARE	cis-acting regulatory element essential for the anaerobic induction
TaTALE19-5B	Box 4	part of a conserved DNA module involved in light responsiveness		TaTALE21-7B	TATC-box	cis-acting element involved in gibberellin-responsiveness		TaTALE2-1A	NON-box	cis-acting regulatory element related to meristem specific activation		TaTALE3-1A	ARE	cis-acting regulatory element essential for the anaerobic induction
TaTALE19-5D	Box 4	part of a conserved DNA module involved in light responsiveness		TaTALE21-7D	TATC-box	cis-acting element involved in gibberellin-responsiveness		TaTALE8-4B	NON-box	cis-acting regulatory element related to meristem specific activation		TaTALE3-1B	ARE	cis-acting regulatory element essential for the anaerobic induction
TaTALE2-1A	Box 4	part of a conserved DNA module involved in light responsiveness		TaTALE5-2A	TATC-box	cis-acting element involved in gibberellin-responsiveness		TaTALE8-4D2	NON-box	cis-acting regulatory element related to meristem specific activation		TaTALE3-1B	ARE	cis-acting regulatory element essential for the anaerobic induction
TaTALE20-6A	Box 4	part of a conserved DNA module involved in light responsiveness		TaTALE1-1A2	O2-site	cis-acting regulatory element involved in zein metabolism regulation		TaTALE11-4A	RY-element	cis-acting regulatory element involved in seed-specific regulation		TaTALE3-1D	ARE	cis-acting regulatory element essential for the anaerobic induction
TaTALE20-6A	Box 4	part of a conserved DNA module involved in light responsiveness		TaTALE1-1A2	O2-site	cis-acting regulatory element involved in zein metabolism regulation		TaTALE11-4A	RY-element	cis-acting regulatory element involved in seed-specific regulation		TaTALE4-7A	ARE	cis-acting regulatory element essential for the anaerobic induction
TaTALE20-6A	Box 4	part of a conserved DNA module involved in light responsiveness		TaTALE1-1D1	O2-site	cis-acting regulatory element involved in zein metabolism regulation		TaTALE11-4A	RY-element	cis-acting regulatory element involved in seed-specific regulation		TaTALE4-7B	ARE	cis-acting regulatory element essential for the anaerobic induction
TaTALE21-7D	Box 4	part of a conserved DNA module involved in light responsiveness		TaTALE10-4D	O2-site	cis-acting regulatory element involved in zein metabolism regulation		TaTALE11-4B	RY-element	cis-acting regulatory element involved in seed-specific regulation		TaTALE4-7B	ARE	cis-acting regulatory element essential for the anaerobic induction
TaTALE5-2A	Box 4	part of a conserved DNA module involved in light responsiveness		TaTALE11-4A	O2-site	cis-acting regulatory element involved in zein metabolism regulation		TaTALE13-4A	RY-element	cis-acting regulatory element involved in seed-specific regulation		TaTALE5-2A	ARE	cis-acting regulatory element essential for the anaerobic induction
TaTALE5-2D	Box 4	part of a conserved DNA module involved in light responsiveness		TaTALE11-4A	O2-site	cis-acting regulatory element involved in zein metabolism regulation		TaTALE13-4A	RY-element	cis-acting regulatory element involved in seed-specific regulation		TaTALE5-2A	ARE	cis-acting regulatory element essential for the anaerobic induction
TaTALE5-2D	Box 4	part of a conserved DNA module involved in light responsiveness		TaTALE11-4B	O2-site	cis-acting regulatory element involved in zein metabolism regulation		TaTALE13-4A	RY-element	cis-acting regulatory element involved in seed-specific regulation		TaTALE5-2D	ARE	cis-acting regulatory element essential for the anaerobic induction
TaTALE7-4D	Box 4	part of a conserved DNA module involved in light responsiveness		TaTALE11-4B	O2-site	cis-acting regulatory element involved in zein metabolism regulation		TaTALE15-7D	RY-element	cis-acting regulatory element involved in seed-specific regulation		TaTALE5-2D	ARE	cis-acting regulatory element essential for the anaerobic induction
TaTALE8-4A1	Box 4	part of a conserved DNA module involved in light responsiveness		TaTALE12-4D	O2-site	cis-acting regulatory element involved in zein metabolism regulation		TaTALE15-7D	RY-element	cis-acting regulatory element involved in seed-specific regulation		TaTALE6-3A	ARE	cis-acting regulatory element essential for the anaerobic induction
TaTALE8-4A1	Box 4	part of a conserved DNA module involved in light responsiveness		TaTALE13-4A	O2-site	cis-acting regulatory element involved in zein metabolism regulation		TaTALE17-4B	RY-element	cis-acting regulatory element involved in seed-specific regulation		TaTALE6-3A	ARE	cis-acting regulatory element essential for the anaerobic induction
TaTALE8-4A4	Box 4	part of a conserved DNA module involved in light responsiveness		TaTALE14-4B	O2-site	cis-acting regulatory element involved in zein metabolism regulation		TaTALE19-5B	RY-element	cis-acting regulatory element involved in seed-specific regulation		TaTALE6-3A	ARE	cis-acting regulatory element essential for the anaerobic induction
TaTALE8-4A4	Box 4	part of a conserved DNA module involved in light responsiveness		TaTALE14-4D	O2-site	cis-acting regulatory element involved in zein metabolism regulation		TaTALE21-7A	RY-element	cis-acting regulatory element involved in seed-specific regulation		TaTALE7-4B	ARE	cis-acting regulatory element essential for the anaerobic induction
TaTALE8-4A4	Box 4	part of a conserved DNA module involved in light responsiveness		TaTALE15-4A	O2-site	cis-acting regulatory element involved in zein metabolism regulation		TaTALE21-7A	RY-element	cis-acting regulatory element involved in seed-specific regulation		TaTALE7-4D	ARE	cis-acting regulatory element essential for the anaerobic induction
TaTALE8-4A4	Box 4	part of a conserved DNA module involved in light responsiveness		TaTALE15-7A	O2-site	cis-acting regulatory element involved in zein metabolism regulation		TaTALE21-7A	RY-element	cis-acting regulatory element involved in seed-specific regulation		TaTALE7-4D	ARE	cis-acting regulatory element essential for the anaerobic induction
TaTALE8-4A4	Box 4	part of a conserved DNA module involved in light responsiveness		TaTALE15-7D	O2-site	cis-acting regulatory element involved in zein metabolism regulation		TaTALE21-7B	RY-element	cis-acting regulatory element involved in seed-specific regulation		TaTALE8-4A1	ARE	cis-acting regulatory element essential for the anaerobic induction
TaTALE8-4B	Box 4	part of a conserved DNA module involved in light responsiveness		TaTALE16-5A	O2-site	cis-acting regulatory element involved in zein metabolism regulation		TaTALE21-7B	RY-element	cis-acting regulatory element involved in seed-specific regulation		TaTALE8-4A4	ARE	cis-acting regulatory element essential for the anaerobic induction
TaTALE8-4B	Box 4	part of a conserved DNA module involved in light responsiveness		TaTALE17-4D	O2-site	cis-acting regulatory element involved in zein metabolism regulation		TaTALE21-7B	RY-element	cis-acting regulatory element involved in seed-specific regulation		TaTALE8-4A4	ARE	cis-acting regulatory element essential for the anaerobic induction
TaTALE8-4B	Box 4	part of a conserved DNA module involved in light responsiveness		TaTALE17-5A	O2-site	cis-acting regulatory element involved in zein metabolism regulation		TaTALE21-7B	RY-element	cis-acting regulatory element involved in seed-specific regulation		TaTALE8-4B	ARE	cis-acting regulatory element essential for the anaerobic induction
TaTALE8-4B	Box 4	part of a conserved DNA module involved in light responsiveness		TaTALE19-5B	O2-site	cis-acting regulatory element involved in zein metabolism regulation		TaTALE21-7D	RY-element	cis-acting regulatory element involved in seed-specific regulation		TaTALE8-4D1	ARE	cis-acting regulatory element essential for the anaerobic induction
TaTALE8-4B	Box 4	part of a conserved DNA module involved in light responsiveness		TaTALE19-5B	O2-site	cis-acting regulatory element involved in zein metabolism regulation		TaTALE21-7D	RY-element	cis-acting regulatory element involved in seed-specific regulation		TaTALE8-4D1	ARE	cis-acting regulatory element essential for the anaerobic induction
TaTALE8-4D1	Box 4	part of a conserved DNA module involved in light responsiveness		TaTALE19-5D	O2-site	cis-acting regulatory element involved in zein metabolism regulation		TaTALE21-7D	RY-element	cis-acting regulatory element involved in seed-specific regulation		TaTALE8-4D2	ARE	cis-acting regulatory element essential for the anaerobic induction
TaTALE8-4D2	Box 4	part of a conserved DNA module involved in light responsiveness		TaTALE2-1D	O2-site	cis-acting regulatory element involved in zein metabolism regulation		TaTALE21-7D	RY-element	cis-acting regulatory element involved in seed-specific regulation		TaTALE8-4D2	ARE	cis-acting regulatory element essential for the anaerobic induction
TaTALE8-4D2	Box 4	part of a conserved DNA module involved in light responsiveness		TaTALE20-6B	O2-site	cis-acting regulatory element involved in zein metabolism regulation		TaTALE21-7D	RY-element	cis-acting regulatory element involved in seed-specific regulation		TaTALE9-4B	ARE	cis-acting regulatory element essential for the anaerobic induction
TaTALE8-4D2	Box 4	part of a conserved DNA module involved in light responsiveness		TaTALE20-6D	O2-site	cis-acting regulatory element involved in zein metabolism regulation		TaTALE4-7D	RY-element	cis-acting regulatory element involved in seed-specific regulation		TaTALE1-1A1	GC-motif	enhancer-like element involved in anoxic specific inducibility
TaTALE8-4D2	Box 4	part of a conserved DNA module involved in light responsiveness		TaTALE3-1D	O2-site	cis-acting regulatory element involved in zein metabolism regulation						TaTALE1-1A2	GC-motif	enhancer-like element involved in anoxic specific inducibility
TaTALE9-4A	Box 4	part of a conserved DNA module involved in light responsiveness		TaTALE5-2A	O2-site	cis-acting regulatory element involved in zein metabolism regulation						TaTALE1-1A2	GC-motif	enhancer-like element involved in anoxic specific inducibility
TaTALE18-5B	Box II	part of a light responsive element		TaTALE5-2A	O2-site	cis-acting regulatory element involved in zein metabolism regulation						TaTALE1-1A2	GC-motif	enhancer-like element involved in anoxic specific inducibility
TaTALE6-3A	Box II	part of a light responsive element		TaTALE5-2D	O2-site	cis-acting regulatory element involved in zein metabolism regulation						TaTALE1-1B1	GC-motif	enhancer-like element involved in anoxic specific inducibility
TaTALE2-1A	CAG-motif	part of a light response element		TaTALE5-2D	O2-site	cis-acting regulatory element involved in zein metabolism regulation						TaTALE1-1B2	GC-motif	enhancer-like element involved in anoxic specific inducibility
TaTALE3-1A	CAG-motif	part of a light response element		TaTALE6-3A	O2-site	cis-acting regulatory element involved in zein metabolism regulation						TaTALE1-1D2	GC-motif	enhancer-like element involved in anoxic specific inducibility
TaTALE3-1B	CAG-motif	part of a light response element		TaTALE7-4B	O2-site	cis-acting regulatory element involved in zein metabolism regulation						TaTALE1-1D2	GC-motif	enhancer-like element involved in anoxic specific inducibility
TaTALE3-1D	CAG-motif	part of a light response element		TaTALE8-4A1	O2-site	cis-acting regulatory element involved in zein metabolism regulation						TaTALE10-4A	GC-motif	enhancer-like element involved in anoxic specific inducibility
TaTALE4-7A	C-box	cis-acting regulatory element involved in light responsiveness		TaTALE8-4D1	O2-site	cis-acting regulatory element involved in zein metabolism regulation						TaTALE12-4A	GC-motif	enhancer-like element involved in anoxic specific inducibility
TaTALE21-7B	chs-CMA1a	part of a light responsive element		TaTALE8-4D2	O2-site	cis-acting regulatory element involved in zein metabolism regulation						TaTALE12-4A	GC-motif	enhancer-like element involved in anoxic specific inducibility
TaTALE21-7D	chs-CMA1a	part of a light responsive element		TaTALE1-1B2	TCA-element	cis-acting element involved in salicylic acid responsiveness						TaTALE12-4B	GC-motif	enhancer-like element involved in anoxic specific inducibility
TaTALE14-4B	chs-CMA2a	part of a light responsive element		TaTALE1-1D2	TCA-element	cis-acting element involved in salicylic acid responsiveness						TaTALE12-4B	GC-motif	enhancer-like element involved in anoxic specific inducibility
TaTALE9-4B	chs-CMA2a	part of a light responsive element		TaTALE11-4A	TCA-element	cis-acting element involved in salicylic acid responsiveness						TaTALE12-4D	GC-motif	enhancer-like element involved in anoxic specific inducibility
TaTALE2-1D	GA-motif	part of a light responsive element		TaTALE11-4B	TCA-element	cis-acting element involved in salicylic acid responsiveness						TaTALE18-5D	GC-motif	enhancer-like element involved in anoxic specific inducibility
TaTALE21-7B	GA-motif	part of a light responsive element		TaTALE11-4B	TCA-element	cis-acting element involved in salicylic acid responsiveness						TaTALE19-5A	GC-motif	enhancer-like element involved in anoxic specific inducibility
TaTALE7-4B	GA-motif	part of a light responsive element		TaTALE11-4D	TCA-element	cis-acting element involved in salicylic acid responsiveness						TaTALE19-5D	GC-motif	enhancer-like element involved in anoxic specific inducibility
TaTALE8-4D2	GA-motif	part of a light responsive element		TaTALE11-4D	TCA-element	cis-acting element involved in salicylic acid responsiveness						TaTALE2-1A	GC-motif	enhancer-like element involved in anoxic specific inducibility
TaTALE8-4B	Gap-box	part of a light responsive element		TaTALE12-4A	TCA-element	cis-acting element involved in salicylic acid responsiveness						TaTALE2-1D	GC-motif	enhancer-like element involved in anoxic specific inducibility
TaTALE1-1A1	GATA-motif	part of a light responsive element		TaTALE12-4B	TCA-element	cis-acting element involved in salicylic acid responsiveness						TaTALE2-1D	GC-motif	enhancer-like element involved in anoxic specific inducibility
TaTALE10-4A	GATA-motif	part of a light responsive element		TaTALE12-4D	TCA-element	cis-acting element involved in salicylic acid responsiveness						TaTALE20-6A	GC-motif	enhancer-like element involved in anoxic specific inducibility
TaTALE12-4D	GATA-motif	part of a light responsive element		TaTALE14-4B	TCA-element	cis-acting element involved in salicylic acid responsiveness						TaTALE20-6A	GC-motif	enhancer-like element involved in anoxic specific inducibility
TaTALE15-7D	GATA-motif	part of a light responsive element		TaTALE15-4A	TCA-element	cis-acting element involved in salicylic acid responsiveness						TaTALE20-6A	GC-motif	enhancer-like element involved in anoxic specific inducibility
TaTALE16-4D	GATA-motif	part of a light responsive element		TaTALE15-7A	TCA-element	cis-acting element involved in salicylic acid responsiveness						TaTALE20-6A	GC-motif	enhancer-like element involved in anoxic specific inducibility
TaTALE17-4B	GATA-motif	part of a light responsive element		TaTALE16-4B	TCA-element	cis-acting element involved in salicylic acid responsiveness						TaTALE20-6B	GC-motif	enhancer-like element involved in anoxic specific inducibility
TaTALE18-5A	GATA-motif	part of a light responsive element		TaTALE16-4B	TCA-element	cis-acting element involved in salicylic acid responsiveness						TaTALE20-6B	GC-motif	enhancer-like element involved in anoxic specific inducibility
TaTALE18-5D	GATA-motif	part of a light responsive element		TaTALE16-4D	TCA-element	cis-acting element involved in salicylic acid responsiveness						TaTALE20-6B	GC-motif	enhancer-like element involved in anoxic specific inducibility
TaTALE19-5B	GATA-motif	part of a light responsive element		TaTALE16-4D	TCA-element	cis-acting element involved in salicylic acid responsiveness						TaTALE20-6D	GC-motif	enhancer-like element involved in anoxic specific inducibility
TaTALE19-5B	GATA-motif	part of a light responsive element		TaTALE16-4D	TCA-element	cis-acting element involved in salicylic acid responsiveness						TaTALE20-6D	GC-motif	enhancer-like element involved in anoxic specific inducibility
TaTALE19-5B	GATA-motif	part of a light responsive element		TaTALE16-5A	TCA-element	cis-acting element involved in salicylic acid responsiveness						TaTALE20-6D	GC-motif	enhancer-like element involved in anoxic specific inducibility
TaTALE19-5D	GATA-motif	part of a light responsive element		TaTALE16-5A	TCA-element	cis-acting element involved in salicylic acid responsiveness						TaTALE20-6D	GC-motif	enhancer-like element involved in anoxic specific inducibility
TaTALE2-1A	GATA-motif	part of a light responsive element		TaTALE19-5A	TCA-element	cis-acting element involved in salicylic acid responsiveness						TaTALE20-6D	GC-motif	enhancer-like element involved in anoxic specific inducibility
TaTALE2-1A	GATA-motif	part of a light responsive element		TaTALE19-5B	TCA-element	cis-acting element involved in salicylic acid responsiveness						TaTALE20-6D	GC-motif	enhancer-like element involved in anoxic specific inducibility
TaTALE20-6A	GATA-motif	part of a light responsive element		TaTALE2-1D	TCA-element	cis-acting element involved in salicylic acid responsiveness						TaTALE20-6D	GC-motif	enhancer-like element involved in anoxic specific inducibility
TaTALE20-6A	GATA-motif	part of a light responsive element		TaTALE20-6A	TCA-element	cis-acting element involved in salicylic acid responsiveness						TaTALE21-7A	GC-motif	enhancer-like element involved in anoxic specific inducibility
TaTALE3-1D	GATA-motif	part of a light responsive element		TaTALE4-7B	TCA-element	cis-acting element involved in salicylic acid responsiveness						TaTALE3-1A	GC-motif	enhancer-like element involved in anoxic specific inducibility
TaTALE5-2D	GATA-motif	part of a light responsive element		TaTALE5-2D	TCA-element	cis-acting element involved in salicylic acid responsiveness						TaTALE3-1A	GC-motif	enhancer-like element involved in anoxic specific inducibility
TaTALE7-4B	GATA-motif	part of a light responsive element		TaTALE7-4D	TCA-element	cis-acting element involved in salicylic acid responsiveness						TaTALE3-1B	GC-motif	enhancer-like element involved in anoxic specific inducibility
TaTALE7-4D	GATA-motif	part of a light responsive element		TaTALE9-4A	TCA-element	cis-acting element involved in salicylic acid responsiveness						TaTALE6-3A	GC-motif	enhancer-like element involved in anoxic specific inducibility
TaTALE1-1A1	G-Box	cis-acting regulatory element involved in light responsiveness		TaTALE1-1A1	CGTCA-motif	cis-acting regulatory element involved in the MeJA-responsiveness						TaTALE6-3A	GC-motif	enhancer-like element involved in anoxic specific inducibility
TaTALE1-1A1	G-box	cis-acting regulatory element involved in light responsiveness		TaTALE1-1A1	CGTCA-motif	cis-acting regulatory element involved in the MeJA-responsiveness						TaTALE7-4B	GC-motif	enhancer-like element involved in anoxic specific inducibility
TaTALE1-1A1	G-box	cis-acting regulatory element involved in light responsiveness		TaTALE1-1A1	CGTCA-motif	cis-acting regulatory element involved in the MeJA-responsiveness						TaTALE7-4D	GC-motif	enhancer-like element involved in anoxic specific inducibility
TaTALE1-1A1	G-box	cis-acting regulatory element involved in light responsiveness		TaTALE1-1A2	CGTCA-motif	cis-acting regulatory element involved in the MeJA-responsiveness						TaTALE8-4A4	GC-motif	enhancer-like element involved in anoxic specific inducibility
TaTALE1-1A1	G-box	cis-acting regulatory element involved in light responsiveness		TaTALE1-1B1	CGTCA-motif	cis-acting regulatory element involved in the MeJA-responsiveness						TaTALE9-4A	GC-motif	enhancer-like element involved in anoxic specific inducibility
TaTALE1-1A1	G-box	cis-acting regulatory element involved in light responsiveness		TaTALE1-1B1	CGTCA-motif	cis-acting regulatory element involved in the MeJA-responsiveness						TaTALE9-4A	GC-motif	enhancer-like element involved in anoxic specific inducibility
TaTALE1-1A1	G-box	cis-acting regulatory element involved in light responsiveness		TaTALE1-1B1	CGTCA-motif	cis-acting regulatory element involved in the MeJA-responsiveness						TaTALE9-4A	GC-motif	enhancer-like element involved in anoxic specific inducibility
TaTALE1-1A2	G-box	cis-acting regulatory element involved in light responsiveness		TaTALE1-1B1	CGTCA-motif	cis-acting regulatory element involved in the MeJA-responsiveness						TaTALE1-1A1	MBS	MYB binding site involved in drought-inducibility
TaTALE1-1A2	G-box	cis-acting regulatory element involved in light responsiveness		TaTALE1-1B1	CGTCA-motif	cis-acting regulatory element involved in the MeJA-responsiveness						TaTALE1-1A2	MBS	MYB binding site involved in drought-inducibility
TaTALE1-1A2	G-box	cis-acting regulatory element involved in light responsiveness		TaTALE1-1B1	CGTCA-motif	cis-acting regulatory element involved in the MeJA-responsiveness						TaTALE1-1B1	MBS	MYB binding site involved in drought-inducibility
TaTALE1-1A2	G-box	cis-acting regulatory element involved in light responsiveness		TaTALE1-1D1	CGTCA-motif	cis-acting regulatory element involved in the MeJA-responsiveness						TaTALE1-1D1	MBS	MYB binding site involved in drought-inducibility
TaTALE1-1B1	G-Box	cis-acting regulatory element involved in light responsiveness		TaTALE1-1D1	CGTCA-motif	cis-acting regulatory element involved in the MeJA-responsiveness						TaTALE1-1D2	MBS	MYB binding site involved in drought-inducibility
TaTALE1-1B1	G-Box	cis-acting regulatory element involved in light responsiveness		TaTALE1-1D1	CGTCA-motif	cis-acting regulatory element involved in the MeJA-responsiveness						TaTALE1-1D2	MBS	MYB binding site involved in drought-inducibility
TaTALE1-1B1	G-box	cis-acting regulatory element involved in light responsiveness		TaTALE1-1D1	CGTCA-motif	cis-acting regulatory element involved in the MeJA-responsiveness						TaTALE1-1D2	MBS	MYB binding site involved in drought-inducibility
TaTALE1-1B1	G-box	cis-acting regulatory element involved in light responsiveness		TaTALE1-1D1	CGTCA-motif	cis-acting regulatory element involved in the MeJA-responsiveness						TaTALE1-1D2	MBS	MYB binding site involved in drought-inducibility
TaTALE1-1B1	G-box	cis-acting regulatory element involved in light responsiveness		TaTALE1-1D1	CGTCA-motif	cis-acting regulatory element involved in the MeJA-responsiveness						TaTALE1-1D2	MBS	MYB binding site involved in drought-inducibility
TaTALE1-1B1	G-box	cis-acting regulatory element involved in light responsiveness		TaTALE1-1D1	CGTCA-motif	cis-acting regulatory element involved in the MeJA-responsiveness						TaTALE10-4A	MBS	MYB binding site involved in drought-inducibility
TaTALE1-1D1	G-Box	cis-acting regulatory element involved in light responsiveness		TaTALE1-1D1	CGTCA-motif	cis-acting regulatory element involved in the MeJA-responsiveness						TaTALE11-4A	MBS	MYB binding site involved in drought-inducibility
TaTALE1-1D1	G-box	cis-acting regulatory element involved in light responsiveness		TaTALE1-1D1	CGTCA-motif	cis-acting regulatory element involved in the MeJA-responsiveness						TaTALE11-4B	MBS	MYB binding site involved in drought-inducibility
TaTALE1-1D1	G-box	cis-acting regulatory element involved in light responsiveness		TaTALE1-1D1	CGTCA-motif	cis-acting regulatory element involved in the MeJA-responsiveness						TaTALE11-4D	MBS	MYB binding site involved in drought-inducibility
TaTALE1-1D1	G-box	cis-acting regulatory element involved in light responsiveness		TaTALE1-1D1	CGTCA-motif	cis-acting regulatory element involved in the MeJA-responsiveness						TaTALE12-4A	MBS	MYB binding site involved in drought-inducibility
TaTALE1-1D1	G-box	cis-acting regulatory element involved in light responsiveness		TaTALE1-1D2	CGTCA-motif	cis-acting regulatory element involved in the MeJA-responsiveness						TaTALE12-4A	MBS	MYB binding site involved in drought-inducibility
TaTALE1-1D1	G-box	cis-acting regulatory element involved in light responsiveness		TaTALE10-4A	CGTCA-motif	cis-acting regulatory element involved in the MeJA-responsiveness						TaTALE12-4A	MBS	MYB binding site involved in drought-inducibility
TaTALE1-1D1	G-box	cis-acting regulatory element involved in light responsiveness		TaTALE10-4A	CGTCA-motif	cis-acting regulatory element involved in the MeJA-responsiveness						TaTALE12-4A	MBS	MYB binding site involved in drought-inducibility
TaTALE1-1D2	G-Box	cis-acting regulatory element involved in light responsiveness		TaTALE10-4D	CGTCA-motif	cis-acting regulatory element involved in the MeJA-responsiveness						TaTALE12-4B	MBS	MYB binding site involved in drought-inducibility
TaTALE10-4A	G-Box	cis-acting regulatory element involved in light responsiveness		TaTALE10-4D	CGTCA-motif	cis-acting regulatory element involved in the MeJA-responsiveness						TaTALE12-4B	MBS	MYB binding site involved in drought-inducibility
TaTALE10-4A	G-box	cis-acting regulatory element involved in light responsiveness		TaTALE10-4D	CGTCA-motif	cis-acting regulatory element involved in the MeJA-responsiveness						TaTALE12-4B	MBS	MYB binding site involved in drought-inducibility
TaTALE10-4A	G-box	cis-acting regulatory element involved in light responsiveness		TaTALE11-4A	CGTCA-motif	cis-acting regulatory element involved in the MeJA-responsiveness						TaTALE12-4B	MBS	MYB binding site involved in drought-inducibility
TaTALE10-4D	G-box	cis-acting regulatory element involved in light responsiveness		TaTALE11-4D	CGTCA-motif	cis-acting regulatory element involved in the MeJA-responsiveness						TaTALE12-4B	MBS	MYB binding site involved in drought-inducibility
TaTALE10-4D	G-box	cis-acting regulatory element involved in light responsiveness		TaTALE12-4A	CGTCA-motif	cis-acting regulatory element involved in the MeJA-responsiveness						TaTALE12-4D	MBS	MYB binding site involved in drought-inducibility
TaTALE11-4A	G-box	cis-acting regulatory element involved in light responsiveness		TaTALE12-4A	CGTCA-motif	cis-acting regulatory element involved in the MeJA-responsiveness						TaTALE12-4D	MBS	MYB binding site involved in drought-inducibility
TaTALE11-4A	G-box	cis-acting regulatory element involved in light responsiveness		TaTALE12-4B	CGTCA-motif	cis-acting regulatory element involved in the MeJA-responsiveness						TaTALE12-4D	MBS	MYB binding site involved in drought-inducibility
TaTALE11-4B	G-box	cis-acting regulatory element involved in light responsiveness		TaTALE12-4B	CGTCA-motif	cis-acting regulatory element involved in the MeJA-responsiveness						TaTALE14-4A	MBS	MYB binding site involved in drought-inducibility
TaTALE11-4D	G-Box	cis-acting regulatory element involved in light responsiveness		TaTALE12-4D	CGTCA-motif	cis-acting regulatory element involved in the MeJA-responsiveness						TaTALE14-4A	MBS	MYB binding site involved in drought-inducibility
TaTALE12-4A	G-Box	cis-acting regulatory element involved in light responsiveness		TaTALE14-4A	CGTCA-motif	cis-acting regulatory element involved in the MeJA-responsiveness						TaTALE14-4B	MBS	MYB binding site involved in drought-inducibility
TaTALE12-4B	G-box	cis-acting regulatory element involved in light responsiveness		TaTALE14-4A	CGTCA-motif	cis-acting regulatory element involved in the MeJA-responsiveness						TaTALE16-4D	MBS	MYB binding site involved in drought-inducibility
TaTALE12-4D	G-Box	cis-acting regulatory element involved in light responsiveness		TaTALE14-4A	CGTCA-motif	cis-acting regulatory element involved in the MeJA-responsiveness						TaTALE16-4D	MBS	MYB binding site involved in drought-inducibility
TaTALE13-4A	G-box	cis-acting regulatory element involved in light responsiveness		TaTALE14-4A	CGTCA-motif	cis-acting regulatory element involved in the MeJA-responsiveness						TaTALE16-5A	MBS	MYB binding site involved in drought-inducibility
TaTALE14-4B	G-box	cis-acting regulatory element involved in light responsiveness		TaTALE14-4A	CGTCA-motif	cis-acting regulatory element involved in the MeJA-responsiveness						TaTALE18-5A	MBS	MYB binding site involved in drought-inducibility
TaTALE15-4A	G-box	cis-acting regulatory element involved in light responsiveness		TaTALE14-4B	CGTCA-motif	cis-acting regulatory element involved in the MeJA-responsiveness						TaTALE18-5B	MBS	MYB binding site involved in drought-inducibility
TaTALE15-4A	G-box	cis-acting regulatory element involved in light responsiveness		TaTALE14-4B	CGTCA-motif	cis-acting regulatory element involved in the MeJA-responsiveness						TaTALE18-5B	MBS	MYB binding site involved in drought-inducibility
TaTALE15-7A	G-box	cis-acting regulatory element involved in light responsiveness		TaTALE14-4B	CGTCA-motif	cis-acting regulatory element involved in the MeJA-responsiveness						TaTALE18-5D	MBS	MYB binding site involved in drought-inducibility
TaTALE15-7A	G-box	cis-acting regulatory element involved in light responsiveness		TaTALE14-4D	CGTCA-motif	cis-acting regulatory element involved in the MeJA-responsiveness						TaTALE18-5D	MBS	MYB binding site involved in drought-inducibility
TaTALE15-7D	G-box	cis-acting regulatory element involved in light responsiveness		TaTALE14-4D	CGTCA-motif	cis-acting regulatory element involved in the MeJA-responsiveness						TaTALE19-5B	MBS	MYB binding site involved in drought-inducibility
TaTALE15-7D	G-box	cis-acting regulatory element involved in light responsiveness		TaTALE14-4D	CGTCA-motif	cis-acting regulatory element involved in the MeJA-responsiveness						TaTALE19-5D	MBS	MYB binding site involved in drought-inducibility
TaTALE15-7D	G-box	cis-acting regulatory element involved in light responsiveness		TaTALE14-4D	CGTCA-motif	cis-acting regulatory element involved in the MeJA-responsiveness						TaTALE21-7A	MBS	MYB binding site involved in drought-inducibility
TaTALE16-4B	G-box	cis-acting regulatory element involved in light responsiveness		TaTALE14-4D	CGTCA-motif	cis-acting regulatory element involved in the MeJA-responsiveness						TaTALE21-7D	MBS	MYB binding site involved in drought-inducibility
TaTALE16-4B	G-box	cis-acting regulatory element involved in light responsiveness		TaTALE15-4A	CGTCA-motif	cis-acting regulatory element involved in the MeJA-responsiveness						TaTALE4-7B	MBS	MYB binding site involved in drought-inducibility
TaTALE16-4B	G-box	cis-acting regulatory element involved in light responsiveness		TaTALE15-4A	CGTCA-motif	cis-acting regulatory element involved in the MeJA-responsiveness						TaTALE4-7D	MBS	MYB binding site involved in drought-inducibility
TaTALE16-4D	G-box	cis-acting regulatory element involved in light responsiveness		TaTALE15-4A	CGTCA-motif	cis-acting regulatory element involved in the MeJA-responsiveness						TaTALE7-4B	MBS	MYB binding site involved in drought-inducibility
TaTALE16-4D	G-box	cis-acting regulatory element involved in light responsiveness		TaTALE15-4A	CGTCA-motif	cis-acting regulatory element involved in the MeJA-responsiveness						TaTALE7-4B	MBS	MYB binding site involved in drought-inducibility
TaTALE16-5A	G-box	cis-acting regulatory element involved in light responsiveness		TaTALE15-7A	CGTCA-motif	cis-acting regulatory element involved in the MeJA-responsiveness						TaTALE7-4D	MBS	MYB binding site involved in drought-inducibility
TaTALE16-5A	G-box	cis-acting regulatory element involved in light responsiveness		TaTALE15-7A	CGTCA-motif	cis-acting regulatory element involved in the MeJA-responsiveness						TaTALE7-4D	MBS	MYB binding site involved in drought-inducibility
TaTALE16-5A	G-box	cis-acting regulatory element involved in light responsiveness		TaTALE15-7D	CGTCA-motif	cis-acting regulatory element involved in the MeJA-responsiveness						TaTALE7-4D	MBS	MYB binding site involved in drought-inducibility
TaTALE16-5A	G-box	cis-acting regulatory element involved in light responsiveness		TaTALE16-4B	CGTCA-motif	cis-acting regulatory element involved in the MeJA-responsiveness						TaTALE8-4A1	MBS	MYB binding site involved in drought-inducibility
TaTALE17-4B	G-box	cis-acting regulatory element involved in light responsiveness		TaTALE16-4B	CGTCA-motif	cis-acting regulatory element involved in the MeJA-responsiveness						TaTALE8-4A4	MBS	MYB binding site involved in drought-inducibility
TaTALE17-5A	G-box	cis-acting regulatory element involved in light responsiveness		TaTALE16-4D	CGTCA-motif	cis-acting regulatory element involved in the MeJA-responsiveness						TaTALE8-4A4	MBS	MYB binding site involved in drought-inducibility
TaTALE17-5A	G-box	cis-acting regulatory element involved in light responsiveness		TaTALE16-5A	CGTCA-motif	cis-acting regulatory element involved in the MeJA-responsiveness						TaTALE8-4B	MBS	MYB binding site involved in drought-inducibility
TaTALE18-5A	G-Box	cis-acting regulatory element involved in light responsiveness		TaTALE16-5A	CGTCA-motif	cis-acting regulatory element involved in the MeJA-responsiveness						TaTALE8-4B	MBS	MYB binding site involved in drought-inducibility
TaTALE18-5A	G-box	cis-acting regulatory element involved in light responsiveness		TaTALE17-4B	CGTCA-motif	cis-acting regulatory element involved in the MeJA-responsiveness						TaTALE8-4D1	MBS	MYB binding site involved in drought-inducibility
TaTALE18-5B	G-Box	cis-acting regulatory element involved in light responsiveness		TaTALE17-4B	CGTCA-motif	cis-acting regulatory element involved in the MeJA-responsiveness						TaTALE8-4D2	MBS	MYB binding site involved in drought-inducibility
TaTALE18-5B	G-Box	cis-acting regulatory element involved in light responsiveness		TaTALE17-4D	CGTCA-motif	cis-acting regulatory element involved in the MeJA-responsiveness						TaTALE8-4D2	MBS	MYB binding site involved in drought-inducibility
TaTALE18-5B	G-box	cis-acting regulatory element involved in light responsiveness		TaTALE17-4D	CGTCA-motif	cis-acting regulatory element involved in the MeJA-responsiveness						TaTALE1-1A2	LTR	cis-acting element involved in low-temperature responsiveness
TaTALE18-5B	G-box	cis-acting regulatory element involved in light responsiveness		TaTALE17-5A	CGTCA-motif	cis-acting regulatory element involved in the MeJA-responsiveness						TaTALE1-1B2	LTR	cis-acting element involved in low-temperature responsiveness
TaTALE18-5B	G-box	cis-acting regulatory element involved in light responsiveness		TaTALE19-5A	CGTCA-motif	cis-acting regulatory element involved in the MeJA-responsiveness						TaTALE1-1B2	LTR	cis-acting element involved in low-temperature responsiveness
TaTALE18-5B	G-box	cis-acting regulatory element involved in light responsiveness		TaTALE19-5A	CGTCA-motif	cis-acting regulatory element involved in the MeJA-responsiveness						TaTALE10-4A	LTR	cis-acting element involved in low-temperature responsiveness
TaTALE18-5D	G-box	cis-acting regulatory element involved in light responsiveness		TaTALE19-5B	CGTCA-motif	cis-acting regulatory element involved in the MeJA-responsiveness						TaTALE11-4A	LTR	cis-acting element involved in low-temperature responsiveness
TaTALE18-5D	G-box	cis-acting regulatory element involved in light responsiveness		TaTALE19-5D	CGTCA-motif	cis-acting regulatory element involved in the MeJA-responsiveness						TaTALE11-4B	LTR	cis-acting element involved in low-temperature responsiveness
TaTALE18-5D	G-Box	cis-acting regulatory element involved in light responsiveness		TaTALE19-5D	CGTCA-motif	cis-acting regulatory element involved in the MeJA-responsiveness						TaTALE11-4D	LTR	cis-acting element involved in low-temperature responsiveness
TaTALE18-5D	G-Box	cis-acting regulatory element involved in light responsiveness		TaTALE2-1A	CGTCA-motif	cis-acting regulatory element involved in the MeJA-responsiveness						TaTALE14-4A	LTR	cis-acting element involved in low-temperature responsiveness
TaTALE19-5A	G-box	cis-acting regulatory element involved in light responsiveness		TaTALE2-1A	CGTCA-motif	cis-acting regulatory element involved in the MeJA-responsiveness						TaTALE14-4D	LTR	cis-acting element involved in low-temperature responsiveness
TaTALE19-5A	G-box	cis-acting regulatory element involved in light responsiveness		TaTALE2-1A	CGTCA-motif	cis-acting regulatory element involved in the MeJA-responsiveness						TaTALE15-7A	LTR	cis-acting element involved in low-temperature responsiveness
TaTALE19-5A	G-box	cis-acting regulatory element involved in light responsiveness		TaTALE2-1A	CGTCA-motif	cis-acting regulatory element involved in the MeJA-responsiveness						TaTALE15-7A	LTR	cis-acting element involved in low-temperature responsiveness
TaTALE19-5A	G-box	cis-acting regulatory element involved in light responsiveness		TaTALE2-1D	CGTCA-motif	cis-acting regulatory element involved in the MeJA-responsiveness						TaTALE15-7D	LTR	cis-acting element involved in low-temperature responsiveness
TaTALE19-5A	G-box	cis-acting regulatory element involved in light responsiveness		TaTALE2-1D	CGTCA-motif	cis-acting regulatory element involved in the MeJA-responsiveness						TaTALE16-4B	LTR	cis-acting element involved in low-temperature responsiveness
TaTALE19-5A	G-box	cis-acting regulatory element involved in light responsiveness		TaTALE20-6A	CGTCA-motif	cis-acting regulatory element involved in the MeJA-responsiveness						TaTALE16-4D	LTR	cis-acting element involved in low-temperature responsiveness
TaTALE19-5A	G-Box	cis-acting regulatory element involved in light responsiveness		TaTALE20-6A	CGTCA-motif	cis-acting regulatory element involved in the MeJA-responsiveness						TaTALE16-5A	LTR	cis-acting element involved in low-temperature responsiveness
TaTALE19-5B	G-box	cis-acting regulatory element involved in light responsiveness		TaTALE20-6A	CGTCA-motif	cis-acting regulatory element involved in the MeJA-responsiveness						TaTALE18-5B	LTR	cis-acting element involved in low-temperature responsiveness
TaTALE19-5B	G-box	cis-acting regulatory element involved in light responsiveness		TaTALE20-6A	CGTCA-motif	cis-acting regulatory element involved in the MeJA-responsiveness						TaTALE19-5B	LTR	cis-acting element involved in low-temperature responsiveness
TaTALE19-5B	G-Box	cis-acting regulatory element involved in light responsiveness		TaTALE20-6A	CGTCA-motif	cis-acting regulatory element involved in the MeJA-responsiveness						TaTALE20-6A	LTR	cis-acting element involved in low-temperature responsiveness
TaTALE19-5D	G-box	cis-acting regulatory element involved in light responsiveness		TaTALE20-6A	CGTCA-motif	cis-acting regulatory element involved in the MeJA-responsiveness						TaTALE20-6A	LTR	cis-acting element involved in low-temperature responsiveness
TaTALE19-5D	G-box	cis-acting regulatory element involved in light responsiveness		TaTALE20-6A	CGTCA-motif	cis-acting regulatory element involved in the MeJA-responsiveness						TaTALE4-7A	LTR	cis-acting element involved in low-temperature responsiveness
TaTALE19-5D	G-box	cis-acting regulatory element involved in light responsiveness		TaTALE20-6A	CGTCA-motif	cis-acting regulatory element involved in the MeJA-responsiveness						TaTALE4-7D	LTR	cis-acting element involved in low-temperature responsiveness
TaTALE19-5D	G-box	cis-acting regulatory element involved in light responsiveness		TaTALE20-6B	CGTCA-motif	cis-acting regulatory element involved in the MeJA-responsiveness						TaTALE6-3A	LTR	cis-acting element involved in low-temperature responsiveness
TaTALE19-5D	G-box	cis-acting regulatory element involved in light responsiveness		TaTALE20-6B	CGTCA-motif	cis-acting regulatory element involved in the MeJA-responsiveness						TaTALE7-4D	LTR	cis-acting element involved in low-temperature responsiveness
TaTALE2-1A	G-box	cis-acting regulatory element involved in light responsiveness		TaTALE20-6B	CGTCA-motif	cis-acting regulatory element involved in the MeJA-responsiveness						TaTALE8-4B	LTR	cis-acting element involved in low-temperature responsiveness
TaTALE2-1D	G-box	cis-acting regulatory element involved in light responsiveness		TaTALE20-6B	CGTCA-motif	cis-acting regulatory element involved in the MeJA-responsiveness						TaTALE9-4A	LTR	cis-acting element involved in low-temperature responsiveness
TaTALE2-1D	G-box	cis-acting regulatory element involved in light responsiveness		TaTALE20-6B	CGTCA-motif	cis-acting regulatory element involved in the MeJA-responsiveness						TaTALE9-4A	LTR	cis-acting element involved in low-temperature responsiveness
TaTALE20-6A	G-box	cis-acting regulatory element involved in light responsiveness		TaTALE20-6B	CGTCA-motif	cis-acting regulatory element involved in the MeJA-responsiveness						TaTALE9-4B	LTR	cis-acting element involved in low-temperature responsiveness
TaTALE20-6B	G-box	cis-acting regulatory element involved in light responsiveness		TaTALE20-6D	CGTCA-motif	cis-acting regulatory element involved in the MeJA-responsiveness						TaTALE1-1A1	TC-rich repeats	cis-acting element involved in defense and stress responsiveness
TaTALE20-6B	G-box	cis-acting regulatory element involved in light responsiveness		TaTALE20-6D	CGTCA-motif	cis-acting regulatory element involved in the MeJA-responsiveness						TaTALE1-1A2	TC-rich repeats	cis-acting element involved in defense and stress responsiveness
TaTALE20-6B	G-box	cis-acting regulatory element involved in light responsiveness		TaTALE20-6D	CGTCA-motif	cis-acting regulatory element involved in the MeJA-responsiveness						TaTALE1-1B1	TC-rich repeats	cis-acting element involved in defense and stress responsiveness
TaTALE20-6D	G-box	cis-acting regulatory element involved in light responsiveness		TaTALE21-7A	CGTCA-motif	cis-acting regulatory element involved in the MeJA-responsiveness						TaTALE1-1D1	TC-rich repeats	cis-acting element involved in defense and stress responsiveness
TaTALE20-6D	G-box	cis-acting regulatory element involved in light responsiveness		TaTALE21-7B	CGTCA-motif	cis-acting regulatory element involved in the MeJA-responsiveness						TaTALE11-4D	TC-rich repeats	cis-acting element involved in defense and stress responsiveness
TaTALE3-1A	G-box	cis-acting regulatory element involved in light responsiveness		TaTALE21-7D	CGTCA-motif	cis-acting regulatory element involved in the MeJA-responsiveness						TaTALE12-4D	TC-rich repeats	cis-acting element involved in defense and stress responsiveness
TaTALE3-1B	G-Box	cis-acting regulatory element involved in light responsiveness		TaTALE3-1B	CGTCA-motif	cis-acting regulatory element involved in the MeJA-responsiveness						TaTALE13-4A	TC-rich repeats	cis-acting element involved in defense and stress responsiveness
TaTALE3-1B	G-Box	cis-acting regulatory element involved in light responsiveness		TaTALE3-1B	CGTCA-motif	cis-acting regulatory element involved in the MeJA-responsiveness						TaTALE18-5A	TC-rich repeats	cis-acting element involved in defense and stress responsiveness
TaTALE3-1B	G-box	cis-acting regulatory element involved in light responsiveness		TaTALE4-7A	CGTCA-motif	cis-acting regulatory element involved in the MeJA-responsiveness						TaTALE19-5A	TC-rich repeats	cis-acting element involved in defense and stress responsiveness
TaTALE3-1B	G-box	cis-acting regulatory element involved in light responsiveness		TaTALE4-7B	CGTCA-motif	cis-acting regulatory element involved in the MeJA-responsiveness						TaTALE19-5D	TC-rich repeats	cis-acting element involved in defense and stress responsiveness
TaTALE3-1B	G-box	cis-acting regulatory element involved in light responsiveness		TaTALE4-7D	CGTCA-motif	cis-acting regulatory element involved in the MeJA-responsiveness						TaTALE19-5D	TC-rich repeats	cis-acting element involved in defense and stress responsiveness
TaTALE3-1B	G-box	cis-acting regulatory element involved in light responsiveness		TaTALE4-7D	CGTCA-motif	cis-acting regulatory element involved in the MeJA-responsiveness						TaTALE7-4B	TC-rich repeats	cis-acting element involved in defense and stress responsiveness
TaTALE3-1D	G-box	cis-acting regulatory element involved in light responsiveness		TaTALE5-2A	CGTCA-motif	cis-acting regulatory element involved in the MeJA-responsiveness						TaTALE7-4D	TC-rich repeats	cis-acting element involved in defense and stress responsiveness
TaTALE4-7A	G-box	cis-acting regulatory element involved in light responsiveness		TaTALE5-2A	CGTCA-motif	cis-acting regulatory element involved in the MeJA-responsiveness						TaTALE8-4A4	TC-rich repeats	cis-acting element involved in defense and stress responsiveness
TaTALE4-7A	G-box	cis-acting regulatory element involved in light responsiveness		TaTALE5-2A	CGTCA-motif	cis-acting regulatory element involved in the MeJA-responsiveness						TaTALE8-4B	TC-rich repeats	cis-acting element involved in defense and stress responsiveness
TaTALE4-7A	G-box	cis-acting regulatory element involved in light responsiveness		TaTALE5-2A	CGTCA-motif	cis-acting regulatory element involved in the MeJA-responsiveness						TaTALE8-4D2	TC-rich repeats	cis-acting element involved in defense and stress responsiveness
TaTALE4-7A	G-box	cis-acting regulatory element involved in light responsiveness		TaTALE5-2D	CGTCA-motif	cis-acting regulatory element involved in the MeJA-responsiveness
TaTALE4-7A	G-box	cis-acting regulatory element involved in light responsiveness		TaTALE5-2D	CGTCA-motif	cis-acting regulatory element involved in the MeJA-responsiveness
TaTALE4-7A	G-box	cis-acting regulatory element involved in light responsiveness		TaTALE6-3A	CGTCA-motif	cis-acting regulatory element involved in the MeJA-responsiveness
TaTALE4-7A	G-box	cis-acting regulatory element involved in light responsiveness		TaTALE6-3A	CGTCA-motif	cis-acting regulatory element involved in the MeJA-responsiveness
TaTALE4-7A	G-box	cis-acting regulatory element involved in light responsiveness		TaTALE7-4B	CGTCA-motif	cis-acting regulatory element involved in the MeJA-responsiveness
TaTALE4-7A	G-Box	cis-acting regulatory element involved in light responsiveness		TaTALE7-4B	CGTCA-motif	cis-acting regulatory element involved in the MeJA-responsiveness
TaTALE4-7A	G-Box	cis-acting regulatory element involved in light responsiveness		TaTALE7-4B	CGTCA-motif	cis-acting regulatory element involved in the MeJA-responsiveness
TaTALE4-7A	G-Box	cis-acting regulatory element involved in light responsiveness		TaTALE7-4D	CGTCA-motif	cis-acting regulatory element involved in the MeJA-responsiveness
TaTALE4-7A	G-Box	cis-acting regulatory element involved in light responsiveness		TaTALE7-4D	CGTCA-motif	cis-acting regulatory element involved in the MeJA-responsiveness
TaTALE4-7A	G-Box	cis-acting regulatory element involved in light responsiveness		TaTALE7-4D	CGTCA-motif	cis-acting regulatory element involved in the MeJA-responsiveness
TaTALE4-7B	G-Box	cis-acting regulatory element involved in light responsiveness		TaTALE8-4B	CGTCA-motif	cis-acting regulatory element involved in the MeJA-responsiveness
TaTALE4-7B	G-box	cis-acting regulatory element involved in light responsiveness		TaTALE8-4D1	CGTCA-motif	cis-acting regulatory element involved in the MeJA-responsiveness
TaTALE4-7B	G-box	cis-acting regulatory element involved in light responsiveness		TaTALE8-4D2	CGTCA-motif	cis-acting regulatory element involved in the MeJA-responsiveness
TaTALE4-7D	G-Box	cis-acting regulatory element involved in light responsiveness		TaTALE1-1A1	TGACG-motif	cis-acting regulatory element involved in the MeJA-responsiveness
TaTALE4-7D	G-Box	cis-acting regulatory element involved in light responsiveness		TaTALE1-1A1	TGACG-motif	cis-acting regulatory element involved in the MeJA-responsiveness
TaTALE4-7D	G-box	cis-acting regulatory element involved in light responsiveness		TaTALE1-1A1	TGACG-motif	cis-acting regulatory element involved in the MeJA-responsiveness
TaTALE4-7D	G-box	cis-acting regulatory element involved in light responsiveness		TaTALE1-1A2	TGACG-motif	cis-acting regulatory element involved in the MeJA-responsiveness
TaTALE4-7D	G-box	cis-acting regulatory element involved in light responsiveness		TaTALE1-1B1	TGACG-motif	cis-acting regulatory element involved in the MeJA-responsiveness
TaTALE5-2A	G-box	cis-acting regulatory element involved in light responsiveness		TaTALE1-1B1	TGACG-motif	cis-acting regulatory element involved in the MeJA-responsiveness
TaTALE5-2D	G-box	cis-acting regulatory element involved in light responsiveness		TaTALE1-1B1	TGACG-motif	cis-acting regulatory element involved in the MeJA-responsiveness
TaTALE6-3A	G-Box	cis-acting regulatory element involved in light responsiveness		TaTALE1-1B1	TGACG-motif	cis-acting regulatory element involved in the MeJA-responsiveness
TaTALE6-3A	G-Box	cis-acting regulatory element involved in light responsiveness		TaTALE1-1B1	TGACG-motif	cis-acting regulatory element involved in the MeJA-responsiveness
TaTALE6-3A	G-box	cis-acting regulatory element involved in light responsiveness		TaTALE1-1B1	TGACG-motif	cis-acting regulatory element involved in the MeJA-responsiveness
TaTALE6-3A	G-box	cis-acting regulatory element involved in light responsiveness		TaTALE1-1D1	TGACG-motif	cis-acting regulatory element involved in the MeJA-responsiveness
TaTALE7-4D	G-box	cis-acting regulatory element involved in light responsiveness		TaTALE1-1D1	TGACG-motif	cis-acting regulatory element involved in the MeJA-responsiveness
TaTALE7-4D	G-box	cis-acting regulatory element involved in light responsiveness		TaTALE1-1D1	TGACG-motif	cis-acting regulatory element involved in the MeJA-responsiveness
TaTALE8-4A1	G-Box	cis-acting regulatory element involved in light responsiveness		TaTALE1-1D1	TGACG-motif	cis-acting regulatory element involved in the MeJA-responsiveness
TaTALE8-4A1	G-Box	cis-acting regulatory element involved in light responsiveness		TaTALE1-1D1	TGACG-motif	cis-acting regulatory element involved in the MeJA-responsiveness
TaTALE8-4A1	G-box	cis-acting regulatory element involved in light responsiveness		TaTALE1-1D1	TGACG-motif	cis-acting regulatory element involved in the MeJA-responsiveness
TaTALE8-4A1	G-box	cis-acting regulatory element involved in light responsiveness		TaTALE1-1D1	TGACG-motif	cis-acting regulatory element involved in the MeJA-responsiveness
TaTALE8-4A4	G-Box	cis-acting regulatory element involved in light responsiveness		TaTALE1-1D1	TGACG-motif	cis-acting regulatory element involved in the MeJA-responsiveness
TaTALE8-4A4	G-Box	cis-acting regulatory element involved in light responsiveness		TaTALE1-1D1	TGACG-motif	cis-acting regulatory element involved in the MeJA-responsiveness
TaTALE8-4A4	G-box	cis-acting regulatory element involved in light responsiveness		TaTALE1-1D1	TGACG-motif	cis-acting regulatory element involved in the MeJA-responsiveness
TaTALE8-4A4	G-box	cis-acting regulatory element involved in light responsiveness		TaTALE1-1D1	TGACG-motif	cis-acting regulatory element involved in the MeJA-responsiveness
TaTALE8-4A4	G-box	cis-acting regulatory element involved in light responsiveness		TaTALE1-1D2	TGACG-motif	cis-acting regulatory element involved in the MeJA-responsiveness
TaTALE8-4B	G-box	cis-acting regulatory element involved in light responsiveness		TaTALE10-4A	TGACG-motif	cis-acting regulatory element involved in the MeJA-responsiveness
TaTALE8-4B	G-box	cis-acting regulatory element involved in light responsiveness		TaTALE10-4A	TGACG-motif	cis-acting regulatory element involved in the MeJA-responsiveness
TaTALE8-4B	G-box	cis-acting regulatory element involved in light responsiveness		TaTALE10-4D	TGACG-motif	cis-acting regulatory element involved in the MeJA-responsiveness
TaTALE8-4B	G-Box	cis-acting regulatory element involved in light responsiveness		TaTALE10-4D	TGACG-motif	cis-acting regulatory element involved in the MeJA-responsiveness
TaTALE8-4D1	G-Box	cis-acting regulatory element involved in light responsiveness		TaTALE10-4D	TGACG-motif	cis-acting regulatory element involved in the MeJA-responsiveness
TaTALE8-4D1	G-Box	cis-acting regulatory element involved in light responsiveness		TaTALE11-4A	TGACG-motif	cis-acting regulatory element involved in the MeJA-responsiveness
TaTALE8-4D1	G-box	cis-acting regulatory element involved in light responsiveness		TaTALE11-4D	TGACG-motif	cis-acting regulatory element involved in the MeJA-responsiveness
TaTALE8-4D1	G-box	cis-acting regulatory element involved in light responsiveness		TaTALE12-4A	TGACG-motif	cis-acting regulatory element involved in the MeJA-responsiveness
TaTALE8-4D2	G-box	cis-acting regulatory element involved in light responsiveness		TaTALE12-4A	TGACG-motif	cis-acting regulatory element involved in the MeJA-responsiveness
TaTALE8-4D2	G-box	cis-acting regulatory element involved in light responsiveness		TaTALE12-4B	TGACG-motif	cis-acting regulatory element involved in the MeJA-responsiveness
TaTALE9-4A	G-Box	cis-acting regulatory element involved in light responsiveness		TaTALE12-4B	TGACG-motif	cis-acting regulatory element involved in the MeJA-responsiveness
TaTALE9-4A	G-Box	cis-acting regulatory element involved in light responsiveness		TaTALE12-4D	TGACG-motif	cis-acting regulatory element involved in the MeJA-responsiveness
TaTALE9-4A	G-box	cis-acting regulatory element involved in light responsiveness		TaTALE14-4A	TGACG-motif	cis-acting regulatory element involved in the MeJA-responsiveness
TaTALE9-4B	G-box	cis-acting regulatory element involved in light responsiveness		TaTALE14-4A	TGACG-motif	cis-acting regulatory element involved in the MeJA-responsiveness
TaTALE9-4B	G-Box	cis-acting regulatory element involved in light responsiveness		TaTALE14-4A	TGACG-motif	cis-acting regulatory element involved in the MeJA-responsiveness
TaTALE1-1A1	GT1-motif	light responsive element		TaTALE14-4A	TGACG-motif	cis-acting regulatory element involved in the MeJA-responsiveness
TaTALE1-1B1	GT1-motif	light responsive element		TaTALE14-4A	TGACG-motif	cis-acting regulatory element involved in the MeJA-responsiveness
TaTALE1-1D1	GT1-motif	light responsive element		TaTALE14-4B	TGACG-motif	cis-acting regulatory element involved in the MeJA-responsiveness
TaTALE1-1D1	GT1-motif	light responsive element		TaTALE14-4B	TGACG-motif	cis-acting regulatory element involved in the MeJA-responsiveness
TaTALE1-1D2	GT1-motif	light responsive element		TaTALE14-4B	TGACG-motif	cis-acting regulatory element involved in the MeJA-responsiveness
TaTALE10-4A	GT1-motif	light responsive element		TaTALE14-4D	TGACG-motif	cis-acting regulatory element involved in the MeJA-responsiveness
TaTALE10-4A	GT1-motif	light responsive element		TaTALE14-4D	TGACG-motif	cis-acting regulatory element involved in the MeJA-responsiveness
TaTALE10-4A	GT1-motif	light responsive element		TaTALE14-4D	TGACG-motif	cis-acting regulatory element involved in the MeJA-responsiveness
TaTALE10-4A	GT1-motif	light responsive element		TaTALE14-4D	TGACG-motif	cis-acting regulatory element involved in the MeJA-responsiveness
TaTALE10-4D	GT1-motif	light responsive element		TaTALE14-4D	TGACG-motif	cis-acting regulatory element involved in the MeJA-responsiveness
TaTALE10-4D	GT1-motif	light responsive element		TaTALE15-4A	TGACG-motif	cis-acting regulatory element involved in the MeJA-responsiveness
TaTALE10-4D	GT1-motif	light responsive element		TaTALE15-4A	TGACG-motif	cis-acting regulatory element involved in the MeJA-responsiveness
TaTALE10-4D	GT1-motif	light responsive element		TaTALE15-4A	TGACG-motif	cis-acting regulatory element involved in the MeJA-responsiveness
TaTALE11-4B	GT1-motif	light responsive element		TaTALE15-4A	TGACG-motif	cis-acting regulatory element involved in the MeJA-responsiveness
TaTALE11-4D	GT1-motif	light responsive element		TaTALE15-7A	TGACG-motif	cis-acting regulatory element involved in the MeJA-responsiveness
TaTALE13-4A	GT1-motif	light responsive element		TaTALE15-7A	TGACG-motif	cis-acting regulatory element involved in the MeJA-responsiveness
TaTALE14-4A	GT1-motif	light responsive element		TaTALE15-7D	TGACG-motif	cis-acting regulatory element involved in the MeJA-responsiveness
TaTALE15-7A	GT1-motif	light responsive element		TaTALE16-4B	TGACG-motif	cis-acting regulatory element involved in the MeJA-responsiveness
TaTALE15-7A	GT1-motif	light responsive element		TaTALE16-4B	TGACG-motif	cis-acting regulatory element involved in the MeJA-responsiveness
TaTALE15-7D	GT1-motif	light responsive element		TaTALE16-4D	TGACG-motif	cis-acting regulatory element involved in the MeJA-responsiveness
TaTALE15-7D	GT1-motif	light responsive element		TaTALE16-5A	TGACG-motif	cis-acting regulatory element involved in the MeJA-responsiveness
TaTALE15-7D	GT1-motif	light responsive element		TaTALE16-5A	TGACG-motif	cis-acting regulatory element involved in the MeJA-responsiveness
TaTALE16-5A	GT1-motif	light responsive element		TaTALE17-4B	TGACG-motif	cis-acting regulatory element involved in the MeJA-responsiveness
TaTALE18-5B	GT1-motif	light responsive element		TaTALE17-4B	TGACG-motif	cis-acting regulatory element involved in the MeJA-responsiveness
TaTALE18-5B	GT1-motif	light responsive element		TaTALE17-4D	TGACG-motif	cis-acting regulatory element involved in the MeJA-responsiveness
TaTALE18-5D	GT1-motif	light responsive element		TaTALE17-4D	TGACG-motif	cis-acting regulatory element involved in the MeJA-responsiveness
TaTALE18-5D	GT1-motif	light responsive element		TaTALE17-5A	TGACG-motif	cis-acting regulatory element involved in the MeJA-responsiveness
TaTALE3-1D	GT1-motif	light responsive element		TaTALE19-5A	TGACG-motif	cis-acting regulatory element involved in the MeJA-responsiveness
TaTALE5-2A	GT1-motif	light responsive element		TaTALE19-5A	TGACG-motif	cis-acting regulatory element involved in the MeJA-responsiveness
TaTALE8-4A1	GT1-motif	light responsive element		TaTALE19-5B	TGACG-motif	cis-acting regulatory element involved in the MeJA-responsiveness
TaTALE8-4D1	GT1-motif	light responsive element		TaTALE19-5D	TGACG-motif	cis-acting regulatory element involved in the MeJA-responsiveness
TaTALE9-4A	GT1-motif	light responsive element		TaTALE19-5D	TGACG-motif	cis-acting regulatory element involved in the MeJA-responsiveness
TaTALE9-4A	GT1-motif	light responsive element		TaTALE2-1A	TGACG-motif	cis-acting regulatory element involved in the MeJA-responsiveness
TaTALE9-4A	GT1-motif	light responsive element		TaTALE2-1A	TGACG-motif	cis-acting regulatory element involved in the MeJA-responsiveness
TaTALE9-4B	GT1-motif	light responsive element		TaTALE2-1A	TGACG-motif	cis-acting regulatory element involved in the MeJA-responsiveness
TaTALE10-4A	I-box	part of a light responsive element		TaTALE2-1A	TGACG-motif	cis-acting regulatory element involved in the MeJA-responsiveness
TaTALE10-4A	I-box	part of a light responsive element		TaTALE2-1D	TGACG-motif	cis-acting regulatory element involved in the MeJA-responsiveness
TaTALE10-4A	I-box	part of a light responsive element		TaTALE2-1D	TGACG-motif	cis-acting regulatory element involved in the MeJA-responsiveness
TaTALE10-4D	I-box	part of a light responsive element		TaTALE20-6A	TGACG-motif	cis-acting regulatory element involved in the MeJA-responsiveness
TaTALE11-4D	I-box	part of a light responsive element		TaTALE20-6A	TGACG-motif	cis-acting regulatory element involved in the MeJA-responsiveness
TaTALE15-7D	I-box	part of a light responsive element		TaTALE20-6A	TGACG-motif	cis-acting regulatory element involved in the MeJA-responsiveness
TaTALE15-7D	I-box	part of a light responsive element		TaTALE20-6A	TGACG-motif	cis-acting regulatory element involved in the MeJA-responsiveness
TaTALE17-4B	I-box	part of a light responsive element		TaTALE20-6A	TGACG-motif	cis-acting regulatory element involved in the MeJA-responsiveness
TaTALE17-4D	I-box	part of a light responsive element		TaTALE20-6A	TGACG-motif	cis-acting regulatory element involved in the MeJA-responsiveness
TaTALE19-5B	I-box	part of a light responsive element		TaTALE20-6A	TGACG-motif	cis-acting regulatory element involved in the MeJA-responsiveness
TaTALE19-5D	I-box	part of a light responsive element		TaTALE20-6A	TGACG-motif	cis-acting regulatory element involved in the MeJA-responsiveness
TaTALE3-1D	I-box	part of a light responsive element		TaTALE20-6B	TGACG-motif	cis-acting regulatory element involved in the MeJA-responsiveness
TaTALE8-4B	I-box	part of a light responsive element		TaTALE20-6B	TGACG-motif	cis-acting regulatory element involved in the MeJA-responsiveness
TaTALE8-4A1	L-box	part of a light responsive element		TaTALE20-6B	TGACG-motif	cis-acting regulatory element involved in the MeJA-responsiveness
TaTALE8-4D1	L-box	part of a light responsive element		TaTALE20-6B	TGACG-motif	cis-acting regulatory element involved in the MeJA-responsiveness
TaTALE18-5D	LS7	part of a light responsive element		TaTALE20-6B	TGACG-motif	cis-acting regulatory element involved in the MeJA-responsiveness
TaTALE4-7B	LS7	part of a light responsive element		TaTALE20-6B	TGACG-motif	cis-acting regulatory element involved in the MeJA-responsiveness
TaTALE10-4A	MRE	MYB binding site involved in light responsiveness		TaTALE20-6D	TGACG-motif	cis-acting regulatory element involved in the MeJA-responsiveness
TaTALE12-4B	MRE	MYB binding site involved in light responsiveness		TaTALE20-6D	TGACG-motif	cis-acting regulatory element involved in the MeJA-responsiveness
TaTALE14-4A	MRE	MYB binding site involved in light responsiveness		TaTALE20-6D	TGACG-motif	cis-acting regulatory element involved in the MeJA-responsiveness
TaTALE15-4A	MRE	MYB binding site involved in light responsiveness		TaTALE20-6D	TGACG-motif	cis-acting regulatory element involved in the MeJA-responsiveness
TaTALE15-4A	MRE	MYB binding site involved in light responsiveness		TaTALE21-7A	TGACG-motif	cis-acting regulatory element involved in the MeJA-responsiveness
TaTALE15-7A	MRE	MYB binding site involved in light responsiveness		TaTALE21-7B	TGACG-motif	cis-acting regulatory element involved in the MeJA-responsiveness
TaTALE15-7D	MRE	MYB binding site involved in light responsiveness		TaTALE21-7D	TGACG-motif	cis-acting regulatory element involved in the MeJA-responsiveness
TaTALE1-1A1	Sp1	light responsive element		TaTALE3-1B	TGACG-motif	cis-acting regulatory element involved in the MeJA-responsiveness
TaTALE1-1A1	Sp1	light responsive element		TaTALE3-1B	TGACG-motif	cis-acting regulatory element involved in the MeJA-responsiveness
TaTALE1-1A1	Sp1	light responsive element		TaTALE4-7A	TGACG-motif	cis-acting regulatory element involved in the MeJA-responsiveness
TaTALE1-1A2	Sp1	light responsive element		TaTALE4-7B	TGACG-motif	cis-acting regulatory element involved in the MeJA-responsiveness
TaTALE1-1A2	Sp1	light responsive element		TaTALE4-7D	TGACG-motif	cis-acting regulatory element involved in the MeJA-responsiveness
TaTALE1-1A2	Sp1	light responsive element		TaTALE4-7D	TGACG-motif	cis-acting regulatory element involved in the MeJA-responsiveness
TaTALE1-1B1	Sp1	light responsive element		TaTALE5-2A	TGACG-motif	cis-acting regulatory element involved in the MeJA-responsiveness
TaTALE1-1B2	Sp1	light responsive element		TaTALE5-2A	TGACG-motif	cis-acting regulatory element involved in the MeJA-responsiveness
TaTALE1-1D2	Sp1	light responsive element		TaTALE5-2A	TGACG-motif	cis-acting regulatory element involved in the MeJA-responsiveness
TaTALE10-4A	Sp1	light responsive element		TaTALE5-2A	TGACG-motif	cis-acting regulatory element involved in the MeJA-responsiveness
TaTALE10-4D	Sp1	light responsive element		TaTALE5-2D	TGACG-motif	cis-acting regulatory element involved in the MeJA-responsiveness
TaTALE10-4D	Sp1	light responsive element		TaTALE5-2D	TGACG-motif	cis-acting regulatory element involved in the MeJA-responsiveness
TaTALE10-4D	Sp1	light responsive element		TaTALE6-3A	TGACG-motif	cis-acting regulatory element involved in the MeJA-responsiveness
TaTALE11-4D	Sp1	light responsive element		TaTALE6-3A	TGACG-motif	cis-acting regulatory element involved in the MeJA-responsiveness
TaTALE11-4D	Sp1	light responsive element		TaTALE7-4D	TGACG-motif	cis-acting regulatory element involved in the MeJA-responsiveness
TaTALE12-4A	Sp1	light responsive element		TaTALE7-4D	TGACG-motif	cis-acting regulatory element involved in the MeJA-responsiveness
TaTALE12-4A	Sp1	light responsive element		TaTALE7-4D	TGACG-motif	cis-acting regulatory element involved in the MeJA-responsiveness
TaTALE12-4A	Sp1	light responsive element		TaTALE8-4B	TGACG-motif	cis-acting regulatory element involved in the MeJA-responsiveness
TaTALE12-4A	Sp1	light responsive element		TaTALE8-4D1	TGACG-motif	cis-acting regulatory element involved in the MeJA-responsiveness
TaTALE12-4B	Sp1	light responsive element		TaTALE8-4D2	TGACG-motif	cis-acting regulatory element involved in the MeJA-responsiveness
TaTALE12-4D	Sp1	light responsive element
TaTALE16-4B	Sp1	light responsive element
TaTALE16-4D	Sp1	light responsive element
TaTALE16-4D	Sp1	light responsive element
TaTALE16-5A	Sp1	light responsive element
TaTALE17-4B	Sp1	light responsive element
TaTALE17-4B	Sp1	light responsive element
TaTALE17-4D	Sp1	light responsive element
TaTALE17-4D	Sp1	light responsive element
TaTALE18-5D	Sp1	light responsive element
TaTALE19-5A	Sp1	light responsive element
TaTALE19-5A	Sp1	light responsive element
TaTALE19-5B	Sp1	light responsive element
TaTALE19-5B	Sp1	light responsive element
TaTALE19-5D	Sp1	light responsive element
TaTALE2-1A	Sp1	light responsive element
TaTALE2-1A	Sp1	light responsive element
TaTALE2-1A	Sp1	light responsive element
TaTALE2-1D	Sp1	light responsive element
TaTALE2-1D	Sp1	light responsive element
TaTALE2-1D	Sp1	light responsive element
TaTALE20-6A	Sp1	light responsive element
TaTALE20-6A	Sp1	light responsive element
TaTALE20-6A	Sp1	light responsive element
TaTALE20-6B	Sp1	light responsive element
TaTALE20-6B	Sp1	light responsive element
TaTALE20-6D	Sp1	light responsive element
TaTALE20-6D	Sp1	light responsive element
TaTALE20-6D	Sp1	light responsive element
TaTALE20-6D	Sp1	light responsive element
TaTALE20-6D	Sp1	light responsive element
TaTALE20-6D	Sp1	light responsive element
TaTALE20-6D	Sp1	light responsive element
TaTALE20-6D	Sp1	light responsive element
TaTALE21-7A	Sp1	light responsive element
TaTALE21-7B	Sp1	light responsive element
TaTALE21-7D	Sp1	light responsive element
TaTALE3-1B	Sp1	light responsive element
TaTALE3-1B	Sp1	light responsive element
TaTALE3-1D	Sp1	light responsive element
TaTALE3-1D	Sp1	light responsive element
TaTALE4-7B	Sp1	light responsive element
TaTALE4-7B	Sp1	light responsive element
TaTALE4-7B	Sp1	light responsive element
TaTALE4-7D	Sp1	light responsive element
TaTALE4-7D	Sp1	light responsive element
TaTALE4-7D	Sp1	light responsive element
TaTALE6-3A	Sp1	light responsive element
TaTALE6-3A	Sp1	light responsive element
TaTALE7-4D	Sp1	light responsive element
TaTALE8-4A4	Sp1	light responsive element
TaTALE1-1A2	TCCC-motif	part of a light responsive element
TaTALE1-1A2	TCCC-motif	part of a light responsive element
TaTALE1-1B2	TCCC-motif	part of a light responsive element
TaTALE1-1B2	TCCC-motif	part of a light responsive element
TaTALE1-1D2	TCCC-motif	part of a light responsive element
TaTALE10-4A	TCCC-motif	part of a light responsive element
TaTALE10-4A	TCCC-motif	part of a light responsive element
TaTALE10-4A	TCCC-motif	part of a light responsive element
TaTALE10-4A	TCCC-motif	part of a light responsive element
TaTALE10-4D	TCCC-motif	part of a light responsive element
TaTALE10-4D	TCCC-motif	part of a light responsive element
TaTALE10-4D	TCCC-motif	part of a light responsive element
TaTALE11-4A	TCCC-motif	part of a light responsive element
TaTALE11-4B	TCCC-motif	part of a light responsive element
TaTALE12-4D	TCCC-motif	part of a light responsive element
TaTALE13-4A	TCCC-motif	part of a light responsive element
TaTALE17-4D	TCCC-motif	part of a light responsive element
TaTALE17-4D	TCCC-motif	part of a light responsive element
TaTALE17-5A	TCCC-motif	part of a light responsive element
TaTALE18-5A	TCCC-motif	part of a light responsive element
TaTALE18-5A	TCCC-motif	part of a light responsive element
TaTALE18-5A	TCCC-motif	part of a light responsive element
TaTALE18-5A	TCCC-motif	part of a light responsive element
TaTALE18-5A	TCCC-motif	part of a light responsive element
TaTALE18-5A	TCCC-motif	part of a light responsive element
TaTALE18-5A	TCCC-motif	part of a light responsive element
TaTALE18-5A	TCCC-motif	part of a light responsive element
TaTALE18-5B	TCCC-motif	part of a light responsive element
TaTALE18-5B	TCCC-motif	part of a light responsive element
TaTALE18-5B	TCCC-motif	part of a light responsive element
TaTALE18-5B	TCCC-motif	part of a light responsive element
TaTALE18-5D	TCCC-motif	part of a light responsive element
TaTALE18-5D	TCCC-motif	part of a light responsive element
TaTALE18-5D	TCCC-motif	part of a light responsive element
TaTALE18-5D	TCCC-motif	part of a light responsive element
TaTALE2-1A	TCCC-motif	part of a light responsive element
TaTALE2-1A	TCCC-motif	part of a light responsive element
TaTALE2-1D	TCCC-motif	part of a light responsive element
TaTALE20-6A	TCCC-motif	part of a light responsive element
TaTALE20-6D	TCCC-motif	part of a light responsive element
TaTALE21-7A	TCCC-motif	part of a light responsive element
TaTALE3-1A	TCCC-motif	part of a light responsive element
TaTALE5-2A	TCCC-motif	part of a light responsive element
TaTALE5-2D	TCCC-motif	part of a light responsive element
TaTALE6-3A	TCCC-motif	part of a light responsive element
TaTALE6-3A	TCCC-motif	part of a light responsive element
TaTALE6-3A	TCCC-motif	part of a light responsive element
TaTALE9-4A	TCCC-motif	part of a light responsive element
TaTALE9-4B	TCCC-motif	part of a light responsive element
TaTALE1-1B2	TCT-motif	part of a light responsive element
TaTALE10-4A	TCT-motif	part of a light responsive element
TaTALE10-4D	TCT-motif	part of a light responsive element
TaTALE12-4B	TCT-motif	part of a light responsive element
TaTALE12-4D	TCT-motif	part of a light responsive element
TaTALE13-4A	TCT-motif	part of a light responsive element
TaTALE15-4A	TCT-motif	part of a light responsive element
TaTALE15-4A	TCT-motif	part of a light responsive element
TaTALE15-7A	TCT-motif	part of a light responsive element
TaTALE16-5A	TCT-motif	part of a light responsive element
TaTALE17-4B	TCT-motif	part of a light responsive element
TaTALE17-4D	TCT-motif	part of a light responsive element
TaTALE17-5A	TCT-motif	part of a light responsive element
TaTALE17-5A	TCT-motif	part of a light responsive element
TaTALE18-5A	TCT-motif	part of a light responsive element
TaTALE18-5B	TCT-motif	part of a light responsive element
TaTALE18-5D	TCT-motif	part of a light responsive element
TaTALE19-5A	TCT-motif	part of a light responsive element
TaTALE20-6A	TCT-motif	part of a light responsive element
TaTALE20-6D	TCT-motif	part of a light responsive element
TaTALE4-7A	TCT-motif	part of a light responsive element
TaTALE4-7D	TCT-motif	part of a light responsive element
TaTALE5-2A	TCT-motif	part of a light responsive element
TaTALE5-2A	TCT-motif	part of a light responsive element
TaTALE5-2A	TCT-motif	part of a light responsive element
TaTALE5-2D	TCT-motif	part of a light responsive element
TaTALE8-4A1	TCT-motif	part of a light responsive element
TaTALE8-4D1	TCT-motif	part of a light responsive element
TaTALE8-4D2	TCT-motif	part of a light responsive element
