# Supplementary material for: Investigation of Roles of TaTALE Genes during Development and Stress Response in Bread Wheat
Source: Plants (Basel). 2022 Feb 22;11(5):587. doi: 10.3390/plants11050587 (PMC8912380; doi:10.3390/plants11050587)
Supplement: Supplementary file 1 [file plants-11-00587-s001.zip › Supl file/Table S6.xlsx]

## Sheet: Sheet1
Table S6: List of high throughput RNA seq data used for expression profiling under tissue developmental stages and biotic and abiotic stress conditions.
Experimental design	Treatment conditions
Tissue developmental stages	https://urgi.versailles.inra.fr/files/RNASeqWheat/
SRX1162591	Control_6h
SRX1162592	Salt_6h
SRX1162593	Control_12h
SRX1162594	Salt_12h
SRX1162596	Control_24h
SRX1162597	Salt_24h
SRX1162598	Control_48h
SRX1162595	Salt_48h
SRR1542417	H+D 6h_rep 2
SRR1542416	H+D 6h_rep 1
SRR1542415	H+D 1h_rep 2
SRR1542414	H+D 1h_rep 1
SRR1542413	HS 6h_rep 2
SRR1542412	HS 6h_rep 1
SRR1542411	HS 1h_rep 2
SRR1542410	HS 1h_rep 1
SRR1542409	DS 6h_rep 2
SRR1542408	DS 6h_rep 1
SRR1542407	DS 1h_rep 2
SRR1542406	DS 1h_rep 1
SRR1542405	Control_rep 2
SRR1542404	Control_rep 1
SRX514145	Pst_24h_rep1
SRX514146	Pst_24h_rep2
SRX514155	Control_rep1
SRX514156	Control_rep2
SRX514148	Pst_48h_rep1
SRX514149	Pst_48h_rep2
SRX514151	Pst_72h_rep1
SRX514152	Pst_72h_rep2
SRX514158	Bgt_24h_rep1
SRX514159	Bgt_24h_rep2
SRX514160	Bgt_48h_rep1
SRX514161	Bgt_48h_rep2
SRX514163	Bgt_72h_rep1
SRX514164	Bgt_72h_rep2
