# Supplementary material for: Investigation of Roles of TaTALE Genes during Development and Stress Response in Bread Wheat
Source: Plants (Basel). 2022 Feb 22;11(5):587. doi: 10.3390/plants11050587 (PMC8912380; doi:10.3390/plants11050587)
Supplement: Supplementary file 1 [file plants-11-00587-s001.zip › Supl file/Table S7.xlsx]

## Sheet: Sheet1
Table S7: List of interacting miRNA as target mimic or direct target of TaTALE genes.
Genes	miRNA	miRNA_start	miRNA_end	Target_start	Target_end	miRNA_aligned_fragment	Target_aligned_fragment	Inhibition
TaTALE9-4D	tae-miR9676-5p	1	22	364	385	UGGAUGUCAUCGUGGCCGUACA	CCGCCGGUCACGGUGGCGUCCA	Cleavage
TaTALE1-1D2	tae-miR2275-3p	1	22	231	252	UUUGGUUUCCUCCAAUAUCUCG	CGCGCUGUUGGAGGAGAUCGGA	Cleavage
TaTALE1-1B2	tae-miR2275-3p	1	22	231	252	UUUGGUUUCCUCCAAUAUCUCG	CGCGCUGUUGGAGGAGAUCGGA	Cleavage
TaTALE16-5A	tae-miR9676-5p	1	22	209	229	UGGAUGUCAUCGUGGCCGUACA	GAGACGGCCACGAUGGC-UCCA	Cleavage
TaTALE16-4D	tae-miR9676-5p	1	22	209	229	UGGAUGUCAUCGUGGCCGUACA	GAGACGGCCACGAUGGC-UCCA	Cleavage
TaTALE9-4B	tae-miR9676-5p	1	22	364	385	UGGAUGUCAUCGUGGCCGUACA	CCGCCGGUCACGGUGGCUUCCA	Cleavage
TaTALE9-4A	tae-miR9676-5p	1	22	364	385	UGGAUGUCAUCGUGGCCGUACA	CCGCCGGUCACGGUGGCCUCCA	Cleavage
TaTALE21-7B	tae-miR1130a	1	23	354	376	CCUCCGUCUCGUAAUGUAAGACG	CUUCUUCCAGUACGGGCCGGGGG	Cleavage
TaTALE12-4A	tae-miR169	1	22	90	111	GGGCAAGUCACCCUGGGCUACC	GUCAGCCCUGGGGAACUUGCUC	Translation
TaTALE12-4D	tae-miR169	1	22	90	111	GGGCAAGUCACCCUGGGCUACC	GUCAGCCCUGGGGAACUUGCUC	Translation
TaTALE9-4D	tae-miR2275-3p	1	22	1224	1248	UUUGGUUUCCUCCA---AUAUCUCG	GGAGAUGUACCUGGAGGAGACCAAG	Cleavage
TaTALE9-4A	tae-miR2275-3p	1	22	1224	1248	UUUGGUUUCCUCCA---AUAUCUCG	GGAGAUGUACCUGGAGGAGACCAAG	Cleavage
TaTALE4-7A	tae-miR408	1	21	919	939	CUGCACUGCCUCUUCCCUGGC	AUCAGGGAGGAGAUACUGCGG	Cleavage
TaTALE4-7B	tae-miR408	1	21	631	651	CUGCACUGCCUCUUCCCUGGC	AUCAGGGAGGAGAUACUGCGG	Cleavage
TaTALE4-1B	tae-miR408	1	21	562	582	CUGCACUGCCUCUUCCCUGGC	AUCAGGGAGGAGAUACUGCGG	Cleavage
TaTALE4-5B	tae-miR408	1	21	334	354	CUGCACUGCCUCUUCCCUGGC	AUCAGGGAGGAGAUACUGCGG	Cleavage
TaTALE6-3A	tae-miR5050	1	21	1800	1820	UUGAACGACCUCACCAUGUCG	CUACGUGAUGGGCUCGUUCGG	Cleavage
TaTALE6-3D	tae-miR5050	1	21	1788	1808	UUGAACGACCUCACCAUGUCG	CUACGUGAUGGGCUCGUUCGG	Cleavage
TaTALE13-4D	tae-miR5086	1	21	184	204	ACAUUGGUGGAAGGCGUGGUA	GACGACGUCUGCCGCCGGUGU	Translation
TaTALE13-4A	tae-miR531	1	21	787	807	CGCUCGCCGGAGCAGCGUGCA	AGCAGGCUGGUCCGGCGGACG	Cleavage
TaTALE13-4B	tae-miR531	1	21	802	822	CGCUCGCCGGAGCAGCGUGCA	AGCAGGCUGGUCCGGCGGACG	Cleavage
TaTALE21-7A	tae-miR5384-3p	1	21	848	868	UGAGCGCGCCGCCGUCGAAUG	GGUUCGCCGGCUGCGUGCUGA	Translation
TaTALE7-4A	tae-miR9657b-3p	1	21	1287	1307	CGUGCUUCCUCGUCGAACGGU	UAAGGUCGACGAGGCGGCAUG	Cleavage
TaTALE21-7A	tae-miR9657b-5p	1	21	49	69	UUCGUCGGAGAAGCAUGUUGC	AACACUUGCUUCUUCGGCGGC	Cleavage
TaTALE7-4A	tae-miR9657c-3p	1	21	1287	1307	CGUGCUUCCUCGUCGAACGGU	UAAGGUCGACGAGGCGGCAUG	Cleavage
TaTALE12-4B	tae-miR9670-3p	1	21	406	426	AGGUGGAAUACUUGAAGAAGA	AGUUCGGCGAGUGUUCCAUCG	Cleavage
TaTALE12-4D	tae-miR9670-3p	1	21	406	426	AGGUGGAAUACUUGAAGAAGA	AGUUCGGCGAGUGUUCCAUCA	Cleavage
TaTALE12-4A	tae-miR9670-3p	1	21	406	426	AGGUGGAAUACUUGAAGAAGA	AGUUCGGCGAGUGUUCCAUCA	Cleavage
TaTALE16-4B	tae-miR9676-5p	1	22	209	229	UGGAUGUCAUCGUGGCCGUACA	GAGACGGCCACGAUGCC-UCCA	Cleavage
TaTALE18-5B	tae-miR9676-5p	1	22	1814	1835	UGGAUGUCAUCGUGGCCGUACA	GCGUCGGUGACGACGACAUCUA	Cleavage
TaTALE2-1D	tae-miR9676-5p	1	22	1235	1256	UGGAUGUCAUCGUGGCCGUACA	GCGGCGGCGACGGUGGCGGCCA	Cleavage
TaTALE2-1B	tae-miR9676-5p	1	22	1229	1250	UGGAUGUCAUCGUGGCCGUACA	GCGGCGGCGACGGUGGCGGCCA	Cleavage
TaTALE16-4B	tae-miR1130a	1	23	105	127	CCUCCGUCUCGUAAUGUAAGACG	CGGCUUGCAGUCCGGGAUGGAGC	Cleavage
TaTALE16-5A	tae-miR1130a	1	23	105	127	CCUCCGUCUCGUAAUGUAAGACG	CGGCUUGCAGUCCGGGAUGGAGC	Cleavage
TaTALE21-7A	tae-miR1136	1	24	720	743	UUGUCGCAGGUAUGGAUGUAUCUA	CGGCGAUGUCGGUGCCGGCGACGA	Cleavage
TaTALE2-1B	tae-miR160	1	21	1670	1690	UGCCUGGCUCCCUGUAUGCCA	GGGCGGGCAUGGGGUCAGGCG	Cleavage
TaTALE17-5A	tae-miR160	1	21	624	644	UGCCUGGCUCCCUGUAUGCCA	CCUCAUGGAGAGGGUCAGGCA	Translation
TaTALE17-4B	tae-miR160	1	21	624	644	UGCCUGGCUCCCUGUAUGCCA	CCUCAUGGAGAGGGUCAGGCA	Translation
TaTALE17-4D	tae-miR160	1	21	621	641	UGCCUGGCUCCCUGUAUGCCA	CCUCAUGGAGAGGGUCAGGCA	Translation
TaTALE15-4A	tae-miR164	1	21	26	46	UGGAGAAGCAGGGCACGUGCA	ACCACCUCCUCGGCUUCUCCU	Translation
TaTALE15-7D	tae-miR164	1	21	26	46	UGGAGAAGCAGGGCACGUGCA	ACCACCUACUCGGCUUCUCCU	Translation
TaTALE15-7A	tae-miR164	1	21	26	46	UGGAGAAGCAGGGCACGUGCA	ACCACCUCCUCGGCUUCUCCU	Translation
TaTALE17-4B	tae-miR408	1	21	17	36	CUGCACUGCCUCUUCCCUGGC	ACCAGGGAGGAGGCA-UGGAG	Cleavage
TaTALE17-5A	tae-miR408	1	21	17	36	CUGCACUGCCUCUUCCCUGGC	ACCAGGGAGGAGGCA-UGGAG	Cleavage
TaTALE17-4D	tae-miR408	1	21	17	36	CUGCACUGCCUCUUCCCUGGC	ACCAGGGAGGAGGCA-UGGAG	Cleavage
TaTALE19-5D	tae-miR408	1	21	451	471	CUGCACUGCCUCUUCCCUGGC	UACAGGGAGGAGCUGGCGCGG	Cleavage
TaTALE19-5A	tae-miR408	1	21	442	462	CUGCACUGCCUCUUCCCUGGC	UACAGGGAGGAGCUGGCGCGG	Cleavage
TaTALE19-5B	tae-miR408	1	21	388	408	CUGCACUGCCUCUUCCCUGGC	UACAGGGAGGAGCUGGCGCGG	Cleavage
TaTALE15-7A	tae-miR444a	1	21	771	792	UUGCUGCCUCAAGC-UUGCUGC	GGACCAAUGCCUGAGGCGGCAA	Cleavage
TaTALE15-7D	tae-miR444a	1	21	771	792	UUGCUGCCUCAAGC-UUGCUGC	GGACCAAUGCCUGAGGCGGCAA	Cleavage
TaTALE15-7A	tae-miR444b	1	21	771	792	UUGCUGCCUCAAGC-UUGCUGC	GGACCAAUGCCUGAGGCGGCAA	Cleavage
TaTALE15-7D	tae-miR444b	1	21	771	792	UUGCUGCCUCAAGC-UUGCUGC	GGACCAAUGCCUGAGGCGGCAA	Cleavage
TaTALE13-4B	tae-miR5086	1	21	184	204	ACAUUGGUGGAAGGCGUGGUA	GACGACGCCUGCCGCCGGUGC	Translation
TaTALE6-3A	tae-miR531	1	21	541	561	CGCUCGCCGGAGCAGCGUGCA	GCCACGGUGCUCGGGCGAUCC	Cleavage
TaTALE6-3D	tae-miR531	1	21	535	555	CGCUCGCCGGAGCAGCGUGCA	GCCACGGUGCUCGGGCGAUCC	Cleavage
TaTALE6-3B	tae-miR531	1	21	538	558	CGCUCGCCGGAGCAGCGUGCA	GCCACGGUGCUCGGGCGAUCC	Cleavage
TaTALE3-1D	tae-miR5384-3p	1	21	524	544	UGAGCGCGCCGCCGUCGAAUG	GCUCCGACGACGGCUUGCUCG	Cleavage
TaTALE7-4A	tae-miR9657a-3p	1	21	1287	1307	UGUGCUUCCUCGUCGAACGGU	UAAGGUCGACGAGGCGGCAUG	Cleavage
TaTALE21-7D	tae-miR9657b-5p	1	21	49	69	UUCGUCGGAGAAGCAUGUUGC	ACCACUUGUUUCUUCGGCGGC	Cleavage
TaTALE21-7B	tae-miR9657b-5p	1	21	49	69	UUCGUCGGAGAAGCAUGUUGC	AACACUUGUUUCUUCGGCGGC	Cleavage
TaTALE8-4A3	tae-miR9666a-3p	1	22	359	380	CGGUAGGGCUGUAUGAUGGCGA	ACCAGUUCAUGCAGACCUACCG	Cleavage
TaTALE18-5A	tae-miR9676-5p	1	22	1815	1835	UGGAUGUCAUCGUGGCCGUACA	UGU-CAGUGACGAUGACAUCUA	Cleavage
TaTALE18-5D	tae-miR9676-5p	1	22	1815	1835	UGGAUGUCAUCGUGGCCGUACA	UGU-CAGUGACGAUGACAUCUA	Cleavage
TaTALE2-1A	tae-miR9676-5p	1	22	1232	1253	UGGAUGUCAUCGUGGCCGUACA	GCGGCGGCGACGGUGGUGGCCA	Cleavage
TaTALE6-3A	tae-miR9677a	1	22	1154	1175	UGGCCGUUGGUAGAGUAGGAGA	ACCCGUAUCCUACUGACGGCGA	Cleavage
TaTALE6-3D	tae-miR9677a	1	22	1151	1172	UGGCCGUUGGUAGAGUAGGAGA	ACCCGUAUCCUACCGAUGGCGA	Cleavage
TaTALE6-3B	tae-miR9677a	1	22	1151	1172	UGGCCGUUGGUAGAGUAGGAGA	ACCCGUAUCCUACCGAUGGCGA	Cleavage
TaTALE12-4B	tae-miR9777	1	20	893	912	AGCAAACAUAUCUGAGCACA	CGUCUUUCGAUAUGAUUGCU	Cleavage
TaTALE12-4D	tae-miR9777	1	20	893	912	AGCAAACAUAUCUGAGCACA	CGUCUUUCGAUAUGAUUGCU	Cleavage
TaTALE12-4A	tae-miR9777	1	20	893	912	AGCAAACAUAUCUGAGCACA	CGUCUUUCGAUAUGAUUGCU	Cleavage
TaTALE7-4B	tae-miR9778	1	21	981	1001	UGCAUCAUCUCGAACUCGUCG	GCAGCAGUUCGGCAUGAUGCA	Cleavage
TaTALE7-4A	tae-miR9778	1	21	981	1001	UGCAUCAUCUCGAACUCGUCG	GCAGCAGUUCGGCAUGAUGCA	Cleavage
TaTALE7-4D	tae-miR9778	1	21	978	998	UGCAUCAUCUCGAACUCGUCG	GCAGCAGUUCGGCAUGAUGCA	Cleavage
