# Supplementary material for: Investigation of Roles of TaTALE Genes during Development and Stress Response in Bread Wheat
Source: Plants (Basel). 2022 Feb 22;11(5):587. doi: 10.3390/plants11050587 (PMC8912380; doi:10.3390/plants11050587)
Supplement: Supplementary file 1 [file plants-11-00587-s001.zip › Supl file/Table S8.xlsx]

## Sheet: Sheet1
Table S8: List of interacting interacting proteins and metabolites of TaTALEs generated from String and Stitch servers
Proteins	Interacting proteins	Annotated Functions
TaTALE1-1A1	KNAT6	KNOTTED1-like homeobox gene 6; Plays a role in meristem function. Contributes to the shoot apical meristem (SAM) maintenance and organ separation by controlling boundary establishment in embryo in a CUC1, CUC2 and STM-dependent manner. Involved in maintaining cells in an undifferentiated, meristematic state. Probably binds to the DNA sequence 5'-TGAC-3'
TaTALE1-1A1	KNAT2	homeobox protein knotted-1-like 2; May play a role in meristem function, and may be involved in maintaining cells in an undifferentiated, meristematic state. Probably binds to the DNA sequence 5'-TGAC-3'
TaTALE1-1A2	KNAT6	KNOTTED1-like homeobox gene 6; Plays a role in meristem function. Contributes to the shoot apical meristem (SAM) maintenance and organ separation by controlling boundary establishment in embryo in a CUC1, CUC2 and STM-dependent manner. Involved in maintaining cells in an undifferentiated, meristematic state. Probably binds to the DNA sequence 5'-TGAC-3'
TaTALE1-1A2	KNAT2	homeobox protein knotted-1-like 2; May play a role in meristem function, and may be involved in maintaining cells in an undifferentiated, meristematic state. Probably binds to the DNA sequence 5'-TGAC-3'
'TaTALE1-1B1	KNAT6	KNOTTED1-like homeobox gene 6; Plays a role in meristem function. Contributes to the shoot apical meristem (SAM) maintenance and organ separation by controlling boundary establishment in embryo in a CUC1, CUC2 and STM-dependent manner. Involved in maintaining cells in an undifferentiated, meristematic state. Probably binds to the DNA sequence 5'-TGAC-3'
'TaTALE1-1B1	KNAT2	homeobox protein knotted-1-like 2; May play a role in meristem function, and may be involved in maintaining cells in an undifferentiated, meristematic state. Probably binds to the DNA sequence 5'-TGAC-3'
TaTALE1-1B1	KNAT6	KNOTTED1-like homeobox gene 6; Plays a role in meristem function. Contributes to the shoot apical meristem (SAM) maintenance and organ separation by controlling boundary establishment in embryo in a CUC1, CUC2 and STM-dependent manner. Involved in maintaining cells in an undifferentiated, meristematic state. Probably binds to the DNA sequence 5'-TGAC-3'
TaTALE1-1B1	KNAT2	homeobox protein knotted-1-like 2; May play a role in meristem function, and may be involved in maintaining cells in an undifferentiated, meristematic state. Probably binds to the DNA sequence 5'-TGAC-3'
TaTALE1-1B2	KNAT6	KNOTTED1-like homeobox gene 6; Plays a role in meristem function. Contributes to the shoot apical meristem (SAM) maintenance and organ separation by controlling boundary establishment in embryo in a CUC1, CUC2 and STM-dependent manner. Involved in maintaining cells in an undifferentiated, meristematic state. Probably binds to the DNA sequence 5'-TGAC-3'
TaTALE1-1B2	KNAT2	homeobox protein knotted-1-like 2; May play a role in meristem function, and may be involved in maintaining cells in an undifferentiated, meristematic state. Probably binds to the DNA sequence 5'-TGAC-3'
TaTALE1-1D1	KNAT2	homeobox protein knotted-1-like 2; May play a role in meristem function, and may be involved in maintaining cells in an undifferentiated, meristematic state. Probably binds to the DNA sequence 5'-TGAC-3'
TaTALE1-1D1	KNAT6	KNOTTED1-like homeobox gene 6; Plays a role in meristem function. Contributes to the shoot apical meristem (SAM) maintenance and organ separation by controlling boundary establishment in embryo in a CUC1, CUC2 and STM-dependent manner. Involved in maintaining cells in an undifferentiated, meristematic state. Probably binds to the DNA sequence 5'-TGAC-3'
TaTALE1-1D2	KNAT6	KNOTTED1-like homeobox gene 6; Plays a role in meristem function. Contributes to the shoot apical meristem (SAM) maintenance and organ separation by controlling boundary establishment in embryo in a CUC1, CUC2 and STM-dependent manner. Involved in maintaining cells in an undifferentiated, meristematic state. Probably binds to the DNA sequence 5'-TGAC-3'
TaTALE1-1D2	KNAT2	homeobox protein knotted-1-like 2; May play a role in meristem function, and may be involved in maintaining cells in an undifferentiated, meristematic state. Probably binds to the DNA sequence 5'-TGAC-3'
TaTALE10-4A	BLH4	BEL1-like homeodomain 4; Transcription factor that establishes leaf shape by repressing growth in specific subdomains of the leaf. Negatively regulates knox homeobox gene KNAT1/BP expression
TaTALE10-4A	BEL1	BELL 1; Plays a major role in ovule patterning and in determination of integument identity via its interaction with MADS-box factors. Formation of complex with AG-SEP dimers negatively regulates the carpel identity process and favors the maintenance of ovule identity. BEL1-STM complex maintains the indeterminacy of the inflorescence meristem
TaTALE10-4A	BLH3	BEL1-like homeodomain 3; Transcription factor that is responsive of the nuclear import of SHOOT MERISTEMLESS (STM)
TaTALE10-4B	BEL10	BEL1-like homeodomain 10
TaTALE10-4B	BLH7	BEL1-like homeodomain 7
TaTALE10-4D	BLH2	BEL1-like homeodomain 2; Transcription factor that establishes leaf shape by repressing growth in specific subdomains of the leaf. Negatively regulates knox homeobox gene KNAT1/BP expression
TaTALE10-4D	BEL1	BELL 1; Plays a major role in ovule patterning and in determination of integument identity via its interaction with MADS-box factors. Formation of complex with AG-SEP dimers negatively regulates the carpel identity process and favors the maintenance of ovule identity. BEL1-STM complex maintains the indeterminacy of the inflorescence meristem
TaTALE10-4D	BLH3	BEL1-like homeodomain 3; Transcription factor that is responsive of the nuclear import of SHOOT MERISTEMLESS (STM)
TaTALE11-4A	KNAT1	homeobox protein knotted-1-like 1; May play a role in meristem function, and may be involved in maintaining cells in an undifferentiated, meristematic state, and its expression disappears at the same time the shoot apex undergoes the transition from vegetative to reproductive development. Positive regulator of LATERAL ORGAN BOUNDARIES (LOB). Probably binds to the DNA sequence 5'-TGAC-3'
TaTALE11-4A	STM	SHOOT MERISTEMLESS; Required for shoot apical meristem (SAM) formation during embryogenesis. Negatively regulates ASYMMETRIC LEAVES1 (AS1) and ASYMMETRIC LEAVES2 (AS2 or LBD6). Probably binds to the DNA sequence 5'-TGAC-3'
TaTALE11-4B	KNAT1	homeobox protein knotted-1-like 1; May play a role in meristem function, and may be involved in maintaining cells in an undifferentiated, meristematic state, and its expression disappears at the same time the shoot apex undergoes the transition from vegetative to reproductive development. Positive regulator of LATERAL ORGAN BOUNDARIES (LOB). Probably binds to the DNA sequence 5'-TGAC-3'
TaTALE11-4B	STM	SHOOT MERISTEMLESS; Required for shoot apical meristem (SAM) formation during embryogenesis. Negatively regulates ASYMMETRIC LEAVES1 (AS1) and ASYMMETRIC LEAVES2 (AS2 or LBD6). Probably binds to the DNA sequence 5'-TGAC-3'
TaTALE11-4D	KNAT1	homeobox protein knotted-1-like 1; May play a role in meristem function, and may be involved in maintaining cells in an undifferentiated, meristematic state, and its expression disappears at the same time the shoot apex undergoes the transition from vegetative to reproductive development. Positive regulator of LATERAL ORGAN BOUNDARIES (LOB). Probably binds to the DNA sequence 5'-TGAC-3'
TaTALE11-4D	STM	SHOOT MERISTEMLESS; Required for shoot apical meristem (SAM) formation during embryogenesis. Negatively regulates ASYMMETRIC LEAVES1 (AS1) and ASYMMETRIC LEAVES2 (AS2 or LBD6). Probably binds to the DNA sequence 5'-TGAC-3'
TaTALE12-4A	BLH3	BEL1-like homeodomain 3; Transcription factor that is responsive of the nuclear import of SHOOT MERISTEMLESS (STM)
TaTALE12-4A	BEL10	BEL1-like homeodomain 10
TaTALE12-4B'	BLH3	BEL1-like homeodomain 3; Transcription factor that is responsive of the nuclear import of SHOOT MERISTEMLESS (STM)
TaTALE12-4B'	BLH2	BEL1-like homeodomain 2; Transcription factor that establishes leaf shape by repressing growth in specific subdomains of the leaf. Negatively regulates knox homeobox gene KNAT1/BP expression
TaTALE12-4D	BLH3	BEL1-like homeodomain 3; Transcription factor that is responsive of the nuclear import of SHOOT MERISTEMLESS (STM)
TaTALE12-4D	BLH2	BEL1-like homeodomain 2; Transcription factor that establishes leaf shape by repressing growth in specific subdomains of the leaf. Negatively regulates knox homeobox gene KNAT1/BP expression
TaTALE13-4A	BLH11	BEL1-like homeodomain 11
TaTALE13-4B	BLH11	BEL1-like homeodomain 11
TaTALE13-4D	BLH11	BEL1-like homeodomain 11
TaTALE14-4A	KNAT1	homeobox protein knotted-1-like 1; May play a role in meristem function, and may be involved in maintaining cells in an undifferentiated, meristematic state, and its expression disappears at the same time the shoot apex undergoes the transition from vegetative to reproductive development. Positive regulator of LATERAL ORGAN BOUNDARIES (LOB). Probably binds to the DNA sequence 5'-TGAC-3'
TaTALE14-4A	STM	SHOOT MERISTEMLESS; Required for shoot apical meristem (SAM) formation during embryogenesis. Negatively regulates ASYMMETRIC LEAVES1 (AS1) and ASYMMETRIC LEAVES2 (AS2 or LBD6). Probably binds to the DNA sequence 5'-TGAC-3'
TaTALE14-4B	KNAT1	homeobox protein knotted-1-like 1; May play a role in meristem function, and may be involved in maintaining cells in an undifferentiated, meristematic state, and its expression disappears at the same time the shoot apex undergoes the transition from vegetative to reproductive development. Positive regulator of LATERAL ORGAN BOUNDARIES (LOB). Probably binds to the DNA sequence 5'-TGAC-3'
TaTALE14-4B	KNAT6	KNOTTED1-like homeobox gene 6; Plays a role in meristem function. Contributes to the shoot apical meristem (SAM) maintenance and organ separation by controlling boundary establishment in embryo in a CUC1, CUC2 and STM-dependent manner. Involved in maintaining cells in an undifferentiated, meristematic state. Probably binds to the DNA sequence 5'-TGAC-3'
TaTALE14-4D'	KNAT1	homeobox protein knotted-1-like 1; May play a role in meristem function, and may be involved in maintaining cells in an undifferentiated, meristematic state, and its expression disappears at the same time the shoot apex undergoes the transition from vegetative to reproductive development. Positive regulator of LATERAL ORGAN BOUNDARIES (LOB). Probably binds to the DNA sequence 5'-TGAC-3'
TaTALE15-4A	BLH2	BEL1-like homeodomain 2; Transcription factor that establishes leaf shape by repressing growth in specific subdomains of the leaf. Negatively regulates knox homeobox gene KNAT1/BP expression
TaTALE15-4A	BLH4	BEL1-like homeodomain 4; Transcription factor that establishes leaf shape by repressing growth in specific subdomains of the leaf. Negatively regulates knox homeobox gene KNAT1/BP expression
TaTALE15-7A'	BLH2	BEL1-like homeodomain 2; Transcription factor that establishes leaf shape by repressing growth in specific subdomains of the leaf. Negatively regulates knox homeobox gene KNAT1/BP expression
TaTALE15-7A'	BLH4	BEL1-like homeodomain 4; Transcription factor that establishes leaf shape by repressing growth in specific subdomains of the leaf. Negatively regulates knox homeobox gene KNAT1/BP expression
TaTALE15-7D'	BLH2	BEL1-like homeodomain 2; Transcription factor that establishes leaf shape by repressing growth in specific subdomains of the leaf. Negatively regulates knox homeobox gene KNAT1/BP expression
TaTALE15-7D'	BLH4	BEL1-like homeodomain 4; Transcription factor that establishes leaf shape by repressing growth in specific subdomains of the leaf. Negatively regulates knox homeobox gene KNAT1/BP expression
TaTALE16-4B	BLH2	BEL1-like homeodomain 2; Transcription factor that establishes leaf shape by repressing growth in specific subdomains of the leaf. Negatively regulates knox homeobox gene KNAT1/BP expression
TaTALE16-4B	BLH4	BEL1-like homeodomain 4; Transcription factor that establishes leaf shape by repressing growth in specific subdomains of the leaf. Negatively regulates knox homeobox gene KNAT1/BP expression
TaTALE16-4D	BLH2	BEL1-like homeodomain 2; Transcription factor that establishes leaf shape by repressing growth in specific subdomains of the leaf. Negatively regulates knox homeobox gene KNAT1/BP expression
TaTALE16-4D	BEL10	BEL1-like homeodomain 10
TaTALE16-5A	BLH2	BEL1-like homeodomain 2; Transcription factor that establishes leaf shape by repressing growth in specific subdomains of the leaf. Negatively regulates knox homeobox gene KNAT1/BP expression
TaTALE16-5A	BLH4	BEL1-like homeodomain 4; Transcription factor that establishes leaf shape by repressing growth in specific subdomains of the leaf. Negatively regulates knox homeobox gene KNAT1/BP expression
TaTALE16-5A	BEL10	BEL1-like homeodomain 10
TaTALE17-4B	KNAT7	homeobox protein knotted-1-like 7; May be involved in secondary cell wall biosynthesis
TaTALE17-4B	KNAT4	KNOTTED1-like homeobox gene 4
TaTALE17-4B	KNAT5	KNOTTED1-like homeobox gene 5
TaTALE17-4B	KNAT3	KNOTTED1-like homeobox gene 3
TaTALE17-4D	KNAT7	homeobox protein knotted-1-like 7; May be involved in secondary cell wall biosynthesis
TaTALE17-4D	KNAT4	KNOTTED1-like homeobox gene 4
TaTALE17-4D	KNAT5	KNOTTED1-like homeobox gene 5
TaTALE17-4D	KNAT3	KNOTTED1-like homeobox gene 3
TaTALE17-5A'	KNAT7	homeobox protein knotted-1-like 7; May be involved in secondary cell wall biosynthesis
TaTALE17-5A'	KNAT4	KNOTTED1-like homeobox gene 4
TaTALE17-5A'	KNAT5	KNOTTED1-like homeobox gene 5
TaTALE17-5A'	KNAT3	KNOTTED1-like homeobox gene 3
TaTALE18-5A	BLH3	BEL1-like homeodomain 3; Transcription factor that is responsive of the nuclear import of SHOOT MERISTEMLESS (STM)
TaTALE18-5A	BEL10	BEL1-like homeodomain 10
TaTALE18-5B	BLH3	BEL1-like homeodomain 3; Transcription factor that is responsive of the nuclear import of SHOOT MERISTEMLESS (STM)
TaTALE18-5B	BEL10	BEL1-like homeodomain 10
TaTALE18-5D	BLH3	BEL1-like homeodomain 3; Transcription factor that is responsive of the nuclear import of SHOOT MERISTEMLESS (STM)
TaTALE18-5D	BEL10	BEL1-like homeodomain 10
TaTALE19-5A	STM	SHOOT MERISTEMLESS; Required for shoot apical meristem (SAM) formation during embryogenesis. Negatively regulates ASYMMETRIC LEAVES1 (AS1) and ASYMMETRIC LEAVES2 (AS2 or LBD6). Probably binds to the DNA sequence 5'-TGAC-3'
TaTALE19-5A	KNAT1	homeobox protein knotted-1-like 1; May play a role in meristem function, and may be involved in maintaining cells in an undifferentiated, meristematic state, and its expression disappears at the same time the shoot apex undergoes the transition from vegetative to reproductive development. Positive regulator of LATERAL ORGAN BOUNDARIES (LOB). Probably binds to the DNA sequence 5'-TGAC-3'
TaTALE19-5A	KNAT6	homeobox protein knotted-1-like 2; May play a role in meristem function, and may be involved in maintaining cells in an undifferentiated, meristematic state. Probably binds to the DNA sequence 5'-TGAC-3'
TaTALE19-5A	KNAT2	KNOTTED1-like homeobox gene 6; Plays a role in meristem function. Contributes to the shoot apical meristem (SAM) maintenance and organ separation by controlling boundary establishment in embryo in a CUC1, CUC2 and STM-dependent manner. Involved in maintaining cells in an undifferentiated, meristematic state. Probably binds to the DNA sequence 5'-TGAC-3'
TaTALE19-5B	STM	SHOOT MERISTEMLESS; Required for shoot apical meristem (SAM) formation during embryogenesis. Negatively regulates ASYMMETRIC LEAVES1 (AS1) and ASYMMETRIC LEAVES2 (AS2 or LBD6). Probably binds to the DNA sequence 5'-TGAC-3'
TaTALE19-5B	KNAT1	homeobox protein knotted-1-like 1; May play a role in meristem function, and may be involved in maintaining cells in an undifferentiated, meristematic state, and its expression disappears at the same time the shoot apex undergoes the transition from vegetative to reproductive development. Positive regulator of LATERAL ORGAN BOUNDARIES (LOB). Probably binds to the DNA sequence 5'-TGAC-3'
TaTALE19-5B	KNAT6	homeobox protein knotted-1-like 2; May play a role in meristem function, and may be involved in maintaining cells in an undifferentiated, meristematic state. Probably binds to the DNA sequence 5'-TGAC-3'
TaTALE19-5B	KNAT2	KNOTTED1-like homeobox gene 6; Plays a role in meristem function. Contributes to the shoot apical meristem (SAM) maintenance and organ separation by controlling boundary establishment in embryo in a CUC1, CUC2 and STM-dependent manner. Involved in maintaining cells in an undifferentiated, meristematic state. Probably binds to the DNA sequence 5'-TGAC-3'
TaTALE19-5D	STM	SHOOT MERISTEMLESS; Required for shoot apical meristem (SAM) formation during embryogenesis. Negatively regulates ASYMMETRIC LEAVES1 (AS1) and ASYMMETRIC LEAVES2 (AS2 or LBD6). Probably binds to the DNA sequence 5'-TGAC-3'
TaTALE19-5D	KNAT1	homeobox protein knotted-1-like 1; May play a role in meristem function, and may be involved in maintaining cells in an undifferentiated, meristematic state, and its expression disappears at the same time the shoot apex undergoes the transition from vegetative to reproductive development. Positive regulator of LATERAL ORGAN BOUNDARIES (LOB). Probably binds to the DNA sequence 5'-TGAC-3'
TaTALE19-5D	KNAT6	homeobox protein knotted-1-like 2; May play a role in meristem function, and may be involved in maintaining cells in an undifferentiated, meristematic state. Probably binds to the DNA sequence 5'-TGAC-3'
TaTALE19-5D	KNAT2	KNOTTED1-like homeobox gene 6; Plays a role in meristem function. Contributes to the shoot apical meristem (SAM) maintenance and organ separation by controlling boundary establishment in embryo in a CUC1, CUC2 and STM-dependent manner. Involved in maintaining cells in an undifferentiated, meristematic state. Probably binds to the DNA sequence 5'-TGAC-3'
TaTALE2-1A	BLH2	BEL1-like homeodomain 2; Transcription factor that establishes leaf shape by repressing growth in specific subdomains of the leaf. Negatively regulates knox homeobox gene KNAT1/BP expression
TaTALE2-1A	BLH4	BEL1-like homeodomain 4; Transcription factor that establishes leaf shape by repressing growth in specific subdomains of the leaf. Negatively regulates knox homeobox gene KNAT1/BP expression
TaTALE2-1A	BLH3	BEL1-like homeodomain 3; Transcription factor that is responsive of the nuclear import of SHOOT MERISTEMLESS (STM)
TaTALE2-1B	BLH4	BEL1-like homeodomain 4; Transcription factor that establishes leaf shape by repressing growth in specific subdomains of the leaf. Negatively regulates knox homeobox gene KNAT1/BP expression
TaTALE2-1B	BLH2	BEL1-like homeodomain 2; Transcription factor that establishes leaf shape by repressing growth in specific subdomains of the leaf. Negatively regulates knox homeobox gene KNAT1/BP expression
TaTALE2-1B	BLH3	BEL1-like homeodomain 3; Transcription factor that is responsive of the nuclear import of SHOOT MERISTEMLESS (STM)
TaTALE2-1B	BEL10	BEL1-like homeodomain 10
TaTALE2-1D	BLH4	BEL1-like homeodomain 4; Transcription factor that establishes leaf shape by repressing growth in specific subdomains of the leaf. Negatively regulates knox homeobox gene KNAT1/BP expression
TaTALE2-1D	BLH2	BEL1-like homeodomain 2; Transcription factor that establishes leaf shape by repressing growth in specific subdomains of the leaf. Negatively regulates knox homeobox gene KNAT1/BP expression
TaTALE2-1D	BLH3	BEL1-like homeodomain 3; Transcription factor that is responsive of the nuclear import of SHOOT MERISTEMLESS (STM)
TaTALE20-6A	KNAT3	KNOTTED1-like homeobox gene 3
TaTALE20-6A	KNAT4	KNOTTED1-like homeobox gene 4
TaTALE20-6A	KNAT5	KNOTTED1-like homeobox gene 5
TaTALE20-6A	KNAT7	homeobox protein knotted-1-like 7; May be involved in secondary cell wall biosynthesis
TaTALE20-6B	KNAT3	KNOTTED1-like homeobox gene 3
TaTALE20-6B	KNAT4	KNOTTED1-like homeobox gene 4
TaTALE20-6B	KNAT5	KNOTTED1-like homeobox gene 5
TaTALE20-6B	KNAT7	homeobox protein knotted-1-like 7; May be involved in secondary cell wall biosynthesis
TaTALE20-6D	KNAT3	KNOTTED1-like homeobox gene 3
TaTALE20-6D	KNAT4	KNOTTED1-like homeobox gene 4
TaTALE20-6D	KNAT5	KNOTTED1-like homeobox gene 5
TaTALE20-6D	KNAT7	homeobox protein knotted-1-like 7; May be involved in secondary cell wall biosynthesis
TaTALE21-7A	BLH4	BEL1-like homeodomain 4; Transcription factor that establishes leaf shape by repressing growth in specific subdomains of the leaf. Negatively regulates knox homeobox gene KNAT1/BP expression
TaTALE21-7A	BEL10	BEL1-like homeodomain 10
TaTALE21-7B	BEL10	BEL1-like homeodomain 10
TaTALE21-7D	BEL10	BEL1-like homeodomain 10
TaTALE3-1A	BLH8	BEL1-like homeodomain 8; Required for specifying floral primordia and establishing early internode patterning events during inflorescence development
TaTALE3-1B	RPL	REPLUMLESS; Transcription factor that is involved in the preservation of the spiral phyllotactic arrangement leading to a regular pattern of organ initiation. Required for maintenance of stem cell fate in the shoot apical meristem, and is essential for specifying floral primordia and establishing early internode patterning events during inflorescence development. Acts as transcription repressor o…
TaTALE4-1B	KNAT3	KNOTTED1-like homeobox gene 3
TaTALE4-1B	KNAT4	KNOTTED1-like homeobox gene 4
TaTALE4-1B	KNAT5	KNOTTED1-like homeobox gene 5
TaTALE4-1B	KNAT7	homeobox protein knotted-1-like 7; May be involved in secondary cell wall biosynthesis
TaTALE4-5B	KNAT3	KNOTTED1-like homeobox gene 3
TaTALE4-5B	KNAT4	KNOTTED1-like homeobox gene 4
TaTALE4-5B	KNAT5	KNOTTED1-like homeobox gene 5
TaTALE4-5B	KNAT7	homeobox protein knotted-1-like 7; May be involved in secondary cell wall biosynthesis
TaTALE4-7A	KNAT3	KNOTTED1-like homeobox gene 3
TaTALE4-7A	KNAT4	KNOTTED1-like homeobox gene 4
TaTALE4-7A	KNAT5	KNOTTED1-like homeobox gene 5
TaTALE4-7A	KNAT7	homeobox protein knotted-1-like 7; May be involved in secondary cell wall biosynthesis
TaTALE4-7B	KNAT3	KNOTTED1-like homeobox gene 3
TaTALE4-7B	KNAT4	KNOTTED1-like homeobox gene 4
TaTALE4-7B	KNAT5	KNOTTED1-like homeobox gene 5
TaTALE4-7B	KNAT7	homeobox protein knotted-1-like 7; May be involved in secondary cell wall biosynthesis
TaTALE4-7D	KNAT3	KNOTTED1-like homeobox gene 3
TaTALE4-7D	KNAT4	KNOTTED1-like homeobox gene 4
TaTALE4-7D	KNAT5	KNOTTED1-like homeobox gene 5
TaTALE4-7D	KNAT7	homeobox protein knotted-1-like 7; May be involved in secondary cell wall biosynthesis
TaTALE5-2A	KNAT1	homeobox protein knotted-1-like 1; May play a role in meristem function, and may be involved in maintaining cells in an undifferentiated, meristematic state, and its expression disappears at the same time the shoot apex undergoes the transition from vegetative to reproductive development. Positive regulator of LATERAL ORGAN BOUNDARIES (LOB). Probably binds to the DNA sequence 5'-TGAC-3'
TaTALE5-2A	STM	SHOOT MERISTEMLESS; Required for shoot apical meristem (SAM) formation during embryogenesis. Negatively regulates ASYMMETRIC LEAVES1 (AS1) and ASYMMETRIC LEAVES2 (AS2 or LBD6). Probably binds to the DNA sequence 5'-TGAC-3'
TaTALE5-2A	KNAT6	KNOTTED1-like homeobox gene 6; Plays a role in meristem function. Contributes to the shoot apical meristem (SAM) maintenance and organ separation by controlling boundary establishment in embryo in a CUC1, CUC2 and STM-dependent manner. Involved in maintaining cells in an undifferentiated, meristematic state. Probably binds to the DNA sequence 5'-TGAC-3'
TaTALE5-2A	KNAT2	homeobox protein knotted-1-like 2; May play a role in meristem function, and may be involved in maintaining cells in an undifferentiated, meristematic state. Probably binds to the DNA sequence 5'-TGAC-3'
TaTALE5-2B	KNAT1	homeobox protein knotted-1-like 1; May play a role in meristem function, and may be involved in maintaining cells in an undifferentiated, meristematic state, and its expression disappears at the same time the shoot apex undergoes the transition from vegetative to reproductive development. Positive regulator of LATERAL ORGAN BOUNDARIES (LOB). Probably binds to the DNA sequence 5'-TGAC-3'
TaTALE5-2B	STM	SHOOT MERISTEMLESS; Required for shoot apical meristem (SAM) formation during embryogenesis. Negatively regulates ASYMMETRIC LEAVES1 (AS1) and ASYMMETRIC LEAVES2 (AS2 or LBD6). Probably binds to the DNA sequence 5'-TGAC-3'
TaTALE5-2B	KNAT6	KNOTTED1-like homeobox gene 6; Plays a role in meristem function. Contributes to the shoot apical meristem (SAM) maintenance and organ separation by controlling boundary establishment in embryo in a CUC1, CUC2 and STM-dependent manner. Involved in maintaining cells in an undifferentiated, meristematic state. Probably binds to the DNA sequence 5'-TGAC-3'
TaTALE5-2B	KNAT2	homeobox protein knotted-1-like 2; May play a role in meristem function, and may be involved in maintaining cells in an undifferentiated, meristematic state. Probably binds to the DNA sequence 5'-TGAC-3'
TaTALE5-2D	KNAT1	homeobox protein knotted-1-like 1; May play a role in meristem function, and may be involved in maintaining cells in an undifferentiated, meristematic state, and its expression disappears at the same time the shoot apex undergoes the transition from vegetative to reproductive development. Positive regulator of LATERAL ORGAN BOUNDARIES (LOB). Probably binds to the DNA sequence 5'-TGAC-3'
TaTALE5-2D	STM	SHOOT MERISTEMLESS; Required for shoot apical meristem (SAM) formation during embryogenesis. Negatively regulates ASYMMETRIC LEAVES1 (AS1) and ASYMMETRIC LEAVES2 (AS2 or LBD6). Probably binds to the DNA sequence 5'-TGAC-3'
TaTALE5-2D	KNAT6	KNOTTED1-like homeobox gene 6; Plays a role in meristem function. Contributes to the shoot apical meristem (SAM) maintenance and organ separation by controlling boundary establishment in embryo in a CUC1, CUC2 and STM-dependent manner. Involved in maintaining cells in an undifferentiated, meristematic state. Probably binds to the DNA sequence 5'-TGAC-3'
TaTALE5-2D	KNAT2	homeobox protein knotted-1-like 2; May play a role in meristem function, and may be involved in maintaining cells in an undifferentiated, meristematic state. Probably binds to the DNA sequence 5'-TGAC-3'
TaTALE6-3A	RPL	REPLUMLESS; Transcription factor that is involved in the preservation of the spiral phyllotactic arrangement leading to a regular pattern of organ initiation. Required for maintenance of stem cell fate in the shoot apical meristem, and is essential for specifying floral primordia and establishing early internode patterning events during inflorescence development. Acts as transcription repressor o…
TaTALE6-3B	BLH8	BEL1-like homeodomain 8; Required for specifying floral primordia and establishing early internode patterning events during inflorescence development
TaTALE6-3D	BLH6	BEL1-like homeodomain 6
TaTALE7-4A	BEL10	BEL1-like homeodomain 10
TaTALE7-4A	BLH1	BEL1-like homeodomain 1
TaTALE7-4B	BEL10	BEL1-like homeodomain 10
TaTALE7-4B	BLH1	BEL1-like homeodomain 1
TaTALE7-4D	BEL10	BEL1-like homeodomain 10
TaTALE7-4D	BLH1	BEL1-like homeodomain 1
TaTALE8-4A1	KNAT1	homeobox protein knotted-1-like 1; May play a role in meristem function, and may be involved in maintaining cells in an undifferentiated, meristematic state, and its expression disappears at the same time the shoot apex undergoes the transition from vegetative to reproductive development. Positive regulator of LATERAL ORGAN BOUNDARIES (LOB). Probably binds to the DNA sequence 5'-TGAC-3'
TaTALE8-4A2	KNAT2	homeobox protein knotted-1-like 2; May play a role in meristem function, and may be involved in maintaining cells in an undifferentiated, meristematic state. Probably binds to the DNA sequence 5'-TGAC-3'
TaTALE8-4A3	STM	SHOOT MERISTEMLESS; Required for shoot apical meristem (SAM) formation during embryogenesis. Negatively regulates ASYMMETRIC LEAVES1 (AS1) and ASYMMETRIC LEAVES2 (AS2 or LBD6). Probably binds to the DNA sequence 5'-TGAC-3'
TaTALE8-4A4	KNAT2	homeobox protein knotted-1-like 2; May play a role in meristem function, and may be involved in maintaining cells in an undifferentiated, meristematic state. Probably binds to the DNA sequence 5'-TGAC-3'
TaTALE8-4B	STM	SHOOT MERISTEMLESS; Required for shoot apical meristem (SAM) formation during embryogenesis. Negatively regulates ASYMMETRIC LEAVES1 (AS1) and ASYMMETRIC LEAVES2 (AS2 or LBD6). Probably binds to the DNA sequence 5'-TGAC-3'
TaTALE8-4D1	KNAT1	homeobox protein knotted-1-like 1; May play a role in meristem function, and may be involved in maintaining cells in an undifferentiated, meristematic state, and its expression disappears at the same time the shoot apex undergoes the transition from vegetative to reproductive development. Positive regulator of LATERAL ORGAN BOUNDARIES (LOB). Probably binds to the DNA sequence 5'-TGAC-3'
TaTALE8-4D1	STM	SHOOT MERISTEMLESS; Required for shoot apical meristem (SAM) formation during embryogenesis. Negatively regulates ASYMMETRIC LEAVES1 (AS1) and ASYMMETRIC LEAVES2 (AS2 or LBD6). Probably binds to the DNA sequence 5'-TGAC-3'
TaTALE8-4D2	KNAT1	homeobox protein knotted-1-like 1; May play a role in meristem function, and may be involved in maintaining cells in an undifferentiated, meristematic state, and its expression disappears at the same time the shoot apex undergoes the transition from vegetative to reproductive development. Positive regulator of LATERAL ORGAN BOUNDARIES (LOB). Probably binds to the DNA sequence 5'-TGAC-3'
	STM	SHOOT MERISTEMLESS; Required for shoot apical meristem (SAM) formation during embryogenesis. Negatively regulates ASYMMETRIC LEAVES1 (AS1) and ASYMMETRIC LEAVES2 (AS2 or LBD6). Probably binds to the DNA sequence 5'-TGAC-3'
TaTALE9-4A	BEL10	BEL1-like homeodomain 10
TaTALE9-4B	BEL10	BEL1-like homeodomain 10
TaTALE9-4B	BLH7	BEL1-like homeodomain 7
TaTALE9-4B	BLH6	BEL1-like homeodomain 6
TaTALE9-4D	BEL10	BEL1-like homeodomain 10
TaTALE9-4D	BLH7	BEL1-like homeodomain 7
TaTALE9-4D	BLH6	BEL1-like homeodomain 6
TaTALE1-1A2	AS1	Asymmetric leaves 1, transcription factor
TaTALE4-7D	AS1	Asymmetric leaves 1, transcription factor
TaTALE4-7B	AS1	Asymmetric leaves 1, transcription factor
TaTALE2-1D	AS1	Asymmetric leaves 1, transcription factor
TaTALE3-1D	AS1	Asymmetric leaves 1, transcription factor
TaTALE10-4B	AS1	Asymmetric leaves 1, transcription factor
TaTALE5-2D	AS1	Asymmetric leaves 1, transcription factor
TaTALE17-4B	MYB75	MYB75, Transcription factor
TaTALE10-4B	OFP4	Ovulate family protein 4
TaTALE4-7B	OFP4	Ovulate family protein 4
TaTALE1-1A2	OFP4	Ovulate family protein 4
TaTALE5-2D	OFP4	Ovulate family protein 4
TaTALE2-1D	OFP4	Ovulate family protein 4
TaTALE4-7D	OFP4	Ovulate family protein 4
TaTALE9-4D	OFP4	Ovulate family protein 4
TaTALE17-4B	OFP4	Ovulate family protein 4
TaTALE17-4B	OFP5	Ovulate family protein 5
TaTALE12-4A	OFP5	Ovulate family protein 5
TaTALE9-4D	OFP5	Ovulate family protein 5
TaTALE2-1D	OFP5	Ovulate family protein 5
TaTALE10-4B	OFP5	Ovulate family protein 5
TaTALE4-7D	OFP5	Ovulate family protein 5
TaTALE5-2D	STM	SHOOT MERISTEMLESS
TaTALE17-4B	STM	SHOOT MERISTEMLESS
TaTALE9-4D	STM	SHOOT MERISTEMLESS
TaTALE10-4B	STM	SHOOT MERISTEMLESS
TaTALE3-1D	STM	SHOOT MERISTEMLESS
TaTALE21-7D	STM	SHOOT MERISTEMLESS
TaTALE2-1D	STM	SHOOT MERISTEMLESS
TaTALE1-1A2	4,4,5,5 Tetram
TaTALE11-4B	Cathinone
TaTALE1-1A2	Cathinone
TaTALE20-6D	Cathinone
TaTALE4-5B	Cathinone
TaTALE20-6D	Cathinone
TaTALE1-1B2	Cathinone
TaTALE19-5D	Cathinone
TaTALE21-7A	Iodine green
TaTALE18-5A	Iodine green
TaTALE10-4D	Iodine green
TaTALE21-7A	Iodine green
TaTALE9-4B	Iodine green
TaTALE18-5D	Iodine green
TaTALE11-4B	CsCl2
TaTALE18-5A	CsCl2
TaTALE18-5D	CsCl2
TaTALE21-7A	Proline-Tyrosine
TaTALE10-4D	Proline-Tyrosine
TaTALE1-1B2	Proline-Tyrosine
TaTALE20-6D	gemeprost
TaTALE4-5B	gemeprost
TaTALE21-7A	Gibberellin A37
TaTALE9-4B	Gibberellin A37
TaTALE21-7A	Retenoic acid
TaTALE13-4B	Retenoic acid
TaTALE21-7A	Retenoic acid
TaTALE10-4B	Retenoic acid
TaTALE21-7A	Retenoic acid
TaTALE1-1A2	Retenoic acid
TaTALE20-6D	Retenoic acid
TaTALE4-5B	Retenoic acid
TaTALE20-6D	Retenoic acid
TaTALE11-4B	Retenoic acid
TaTALE1-1B2	Retenoic acid
TaTALE10-4D	Retenoic acid
TaTALE19-5D	Retenoic acid
TaTALE9-4B	Retenoic acid
TaTALE21-7D	Retenoic acid
TaTALE17-5A	Retenoic acid
TaTALE18-5D	Retenoic acid
TaTALE18-5A	Retenoic acid
TaTALE6-3B	Retenoic acid
TaTALE6-3B	Retenoic acid
TaTALE11-4B	5-Chloro-5 Bromo
TaTALE1-1B2	5-Chloro-5 Bromo
TaTALE21-7D	5-Chloro-5 Bromo
TaTALE1-1A2	NSC2475
TaTALE4-5B	NSC2475
TaTALE1-1B2	NSC2475
TaTALE21-7D	NSC2475
TaTALE18-5A	NSC2475
TaTALE9-4B	NSC2475
TaTALE6-3B	NSC2475
TaTALE18-5D	NSC2475
